# Supplementary material for: Efficacy and Safety of Antiretroviral Therapy Initiated One Week after Tuberculosis Therapy in Patients with CD4 Counts < 200 Cells/μL: TB-HAART Study, a Randomized Clinical Trial
Source: PLoS One. 2015 May 12;10(5):e0122587. doi: 10.1371/journal.pone.0122587 (PMC4429073; doi:10.1371/journal.pone.0122587)
Supplement: S1 Data — (XLSX) [file pone.0122587.s002.xlsx]

## Sheet: Sheet1
PID	Type TB	Karnofsky	Smear conversion	24 wks fu	Last fu	Random	HAART	Days ART	Exp-before ART	Exp-8	Exp wk 8	Exp-24	Exp wk-24	Exp-48	Exp wk-48	IRIS-24	IRIS wk-24	IRIS type	ADI-24	ADI wk-24	ADI type	NAE-24	NAE type	Def-24	Def wk 24	Def -48	Def wk 48	Sex	Age	BMI	HBsAg	HCV Ab	Albumin	Creat	Hgb-0	CD4-0	CD4%-0	CD4-12	CD4%-12	CD4-24	CD4%-24	CD4 -48	CD4%-48	HIV RNA-0	Log VL-0	HIV RNA 12	Log VL-12	HIV RNA 24	Log VL 24
20022	PTB+ve	100	Defaulted	1	1	1	Not	Not	No	No	1	No	1	No	1	No	1		No	1		No		Yes	1	Yes	1	2	32	22.3214	Neg	Neg	2.7	1	11	54	5
20023	L/node	100		24	48	1	1b	7	No	No	8	No	24	No	48	Yes	4		No	24		No		No	24	No	48	1	28	16.8242	Neg	Neg	4.3	0.7	12.4	91	7	200	14	367	21	248	14.5882	120000	5.07918	2000	3.30103	40	1.6
20024	PTB-ve	60		14	14	1	1d	7	No	No	8	No	14	No	14	No	14		No	14		No		Yes	14	Yes	14	1	42	18.369	Neg	Neg	3.3	0.9	14.8	149	8	241	11					100000	5
20032	PTB+ve	60	Yes	24	48	1	1b	7	No	No	8	No	24	No	48	No	24		No	24		No		No	24	Yes	32	1	51	12.6	Neg	Neg	4.1	1.2	13.1	124	9	268	13	300		350		55000	4.74036	40	1.6	38018	4.57999
20033	Pleural	90		24	48	1	1b	5	No	No	8	No	24	No	48	No	24		No	24		No		No	24	No	48	2	50	17.6471	Neg	Pos	2.8	1.5	9.3	57	7	69	7	128	7	99	10	117833	5.07127	10000	4	40	1.6
20044	PTB+ve	60	Defaulted	8	8	1	1b	4	No	No	8	No	8	No	8	No	8		No	8		No		Yes	8	Yes	8	2	42	19.433	Neg	Neg	3.6	0.8	9	12	4							120000	5.07918
20048	PTB+ve	50	Defaulted	1	1	1	Not	Not	No	No	1	No	1	No	1	No	1		No	1		No		Yes	1	Yes	1	1	28	20.0288	Neg	Neg	3	1.4	9.3	65	4							8950	3.95182
20062	PTB-ve	100		24	48	1	1b	7	No	No	8	No	24	No	48	No	24		No	24		No		No	24	No	48	2	26	17.9982	Neg	Neg	3.4	1	15.9	119	9	418	20	255	19	293	17	150000	5.17609	2500	3.39794	40	1.6
20063	PTB+ve	50	Yes	24	48	1	1b	8	No	No	8	No	24	No	48	No	24		No	24		No		No	24	No	48	2	36	21.3039	Neg	Neg	2.3	0.9	9.2	19	2	112	10	559	13	500		362300	5.55907			40	1.6
20076	PTB+ve	60	Expired	8	8	1	1b	10	No	Yes	8	Yes	8	Yes	8	No	8		Yes	8	PCP, pneumonia	No		No	8	No	8	1	30	20.7	Neg	Neg	3.8	0.6	12.7	66	5							422658	5.62599
20082	L/node	60		8	8	1	1b	7	No	Yes	8	Yes	8	Yes	8	No	8		No	8		Yes	hepatic failure, diarrhea, vomiting	No	8	No	8	1	44	18.718	Neg	Pos	2.3	0.9	10.2	15	3							15000	4.17609
20113	L/node	60		24	48	1	1b	7	No	No	8	No	24	No	48	Yes	2		No	24		No		No	24	No	48	1	32	19.7599	Neg	Neg	3.1	0.5	7.3	18	4	94		106		159	17	46787	4.67013
20125	PTB-ve	60		24	48	1	2a	31	No	No	8	No	24	No	48	No	24		No	24		No		No	24	No	48	1	27	22.1	Neg	Neg	3.4	0.7	13.4	148	10	300	13	345		450		38577	4.58633			40	1.6
20138	PTB-ve	80		24	48	1	2a	11	No	No	8	No	24	No	48	No	24		No	24		No		No	24	Yes	48	2	36	20.7	Neg	Neg	3.7	0.7	13.1	60	3	80	9	96	13	210		209000	5.32015			40	1.6
20143	PTB-ve	100		24	48	1	1b	7	No	No	8	No	24	No	48	No	24		No	24		No		No	24	No	48	2	41	21.1927	Neg	Neg	3.6	0.7	12.6	26	7	235	10	168	7	180	11.75	857435	5.9332			40	1.6
20144	Pleural	70		24	48	1	1d	8	No	No	8	No	24	No	48	No	24		No	24		No		No	24	No	48	1	42	32.526	Neg	Neg	3.3	0.7	12.6	96	5	72	5	72	6	110	11	296667	5.47227			17500	4.24304
20151	PTB+ve	70	Yes	13	13	1	1d	7	No	No	8	Yes	13	Yes	13	No	13		No	13		No		No	13	No	13	1	32	15.8173	Neg	Neg	2.2	1	10.1	10	2	231	29					109969	5.04127
20152	PTB-ve	60		4	4	1	Not	Not	Yes	Yes	4	Yes	4	Yes	4	No	4		No	4		Yes	hepatitis	No	4	No	4	2	47	22.1	Neg	Neg	2.5	2	14.5	55	6							311330	5.49322
20158	L/node	50		24	48	1	2a	7	No	No	8	No	24	No	48	No	20		No	20		No		No	24	No	48	2	34	22.2291	Neg	Neg	4.1	0.6	15	156	12	268	19	290	19	350	22	70794	4.85			40	1.6
20163	PTB-ve	60		24	48	1	1b	7	No	No	8	No	24	No	48	No	24		No	24		No		No	24	No	48	1	50	19.3962	Neg	Neg	2.3	0.8	9.3	17	5	58	7	47	7	285	14.25	4126857	6.61562			40	1.6
20168	PTB+ve	80	Yes	24	48	1	2a	8	No	No	8	No	24	No	48	No	24		No	24		No		No	24	No	48	1	23	19.8189	Neg	Neg	3.3	0.7	12	75	4	181	9	200	10	275	11	66380	4.82204			40	1.6
20171	PTB+ve	70	Yes	24	48	1	1d	7	No	No	8	No	24	No	48	No	24		No	24		No		No	24	No	48	1	38	15.5556	Neg	Pos	3.1	0.5	11	128	12	252	20	423	16	522	19	8954	3.95202			40	1.6
20172	PTB-ve	90		24	48	1	1d	11	No	No	8	No	24	No	48	No	24		No	24		No		No	24	No	48	1	38	16.8242	Neg	Neg	2.9	0.8	10.6	25	5	71	14	120	25	180	20	311330	5.49322			40	1.6
20188	PTB-ve	60		24	48	1	1d	6	No	No	8	No	24	No	48	No	24		No	24		No		No	24	No	48	2	52	22.1	Neg	Neg	4.6	0.9	12.5	24	5	145	13	300	15	310	17	96176	4.98307			40	1.6
20198	PTB-ve	100		1	1	1	Not	Not	No	No	1	No	1	No	1	No	1		No	1		No		Yes	1	Yes	1	2	48	14.9303	Neg	Neg	3.7	0.7	16	67	4							18197	4.26
20201	PTB+ve	40	Defaulted	2	2	1	1b	8	No	No	2	No	2	No	2	No	2		No	2		No		Yes	2	Yes	2	1	35	16.2222	Neg	Neg	1.9	1	9.7	134	17					370	18	79632	4.90109
20202	Pleural	80		4	4	1	1d	6	No	Yes	4	Yes	4	Yes	4	No	4		No	4		Yes	weakness, vomiting, diarrhea, ? Sepsis	No	4	No	4	2	40	16.1942	Neg	Neg	3.1	1.2	11.4	166	10							34312	4.53545
20204	PTB-ve	80		24	48	1	1b	7	No	No	8	No	24	No	48	Yes	16	L/node abscess	No	24		No		No	24	No	48	2	38	20.9572	Neg	Neg	3.4	1.1	12.2	41	5	154	12	193	17	290	18	251188	5.4			40	1.6
20208	Pleural	50		2	2	1	Not	Not	No	No	2	No	2	No	2	No	2		No	2		No		Yes	2	Yes	2	1	42	23.8751	Neg	Neg	2.5	0.8	10.3	29								66843	4.82506
20221	PTB+ve	70	Yes	24	48	1	1b	14	No	No	8	No	24	No	48	No	24		No	24		No		No	24	No	48	1	49	22.6757	Neg	Neg	3.3	0.8	10.3	140	11	264	15	264	16	114	13	747033	5.87334			40	1.6
20225	L/node	60		24	48	1	2a	12	No	No	8	No	24	No	48	Yes	12	L/node abscess	No	24		No		No	24	No	48	2	25	16.3847	Neg	Neg	3.5	0.6	11.5	33	3	176	13	64	9	197	13	242200	5.38417	40	1.6	40	1.6
20248	PTB+ve	80	Yes	24	48	1	2a	7	No	No	8	No	24	No	48	Yes	3	PTB+ve	No	24		No		No	24	No	48	2	30	18.4425	Neg	Neg	2.7	0.7	11.6	16	2	142	14	200	14	376	19	145679	5.1634			40	1.6
20258	PTB-ve	80		24	48	1	2a	7	No	No	8	No	24	No	48	No	24		No	24		No		No	24	No	48	2	31	16.955	Neg	Neg	2.7	0.6	9.2	61	9	203	33	300	32	375	25	33149	4.52047			40	1.6
20277	PTB-ve	80		1	1	1	Not	Not	Yes	Yes	1	Yes	1	Yes	1	No	1		No	1		No		No	1	No	1	1	24	18.3655	Neg	Neg	1.5	0.4	7.9	22								103579	5.01527
20297	PTB-ve	80		24	48	1	2a	8	No	No	8	No	24	No	48	No	24		No	24		No		No	24	No	48	2	48	17.9687	Neg	Neg	2.9	0.6	13.3	85	6	76	8	175	11	296	17	3715	3.56996			40	1.6
20307	PTB-ve	80		24	48	1	2a	7	No	No	8	No	24	No	48	No	24		No	24		No		No	24	No	48	2	34	17.9902	Pos	Neg	3.3	0.7	12.2	171	21	316	26	290	25	361	27	145641	5.16328			40	1.6
20311	L/node	60		24	48	1	1b	14	No	No	8	No	24	No	48	No	24		No	24		No		No	24	No	48	1	20	18.3	Neg	Neg	3.7	0.9	10.4	56	7	198	14	210	17	310	19	25422	4.40521			40	1.6
20312	PTB-ve	100		24	48	1	1d	7	No	No	8	No	24	No	48	No	24		No	24		No		No	24	No	48	2	44	16.6525	Neg	Neg	3.7	0.7	12.7	101	12	70	9	157	11	234	15	9660	3.98498			40	1.6
20314	PTB+ve	90	Yes	24	48	1	1d	15	No	No	8	No	24	No	48	No	24		No	24		No		No	24	No	48	2	46	20.0617	Pos	Neg	3.9	1.2	12.7	84	6	133	10	170	13	93	11	251188	5.4			8954	3.95202
20317	PTB-ve	90		24	48	1	2a	6	No	No	8	No	24	No	48	No	24		No	24		No		No	24	No	48	1	30	18.6667	Neg	Neg	3.2	0.6	9.5	6	2	234	14	1154	30	567	22	103579	5.01527			40	1.6
20321	L/node	70		1	1	1	Not	Not	No	No	1	No	1	No	1	No	1		No	1		No		Yes	1	Yes	1	2	32	17.4818	Neg	Neg	2.5	1	9.3	106	9							18075	4.25708
20322	PTB-ve	100		24	48	1	1d	7	No	No	8	No	24	No	48	No	24		No	24		No		No	24	No	48	1	30	21.7778	Neg	Neg	4.3	0.8	15.2	38	4	81	5	165	7	157	12	6300	3.79934			90	1.95424
20324	PTB-ve	90		24	36	1	1b	13	No	No	8	No	24	Yes	36	No	24		No	24		No		No	24	No	36	2	42	22.1165	Neg	Neg	3.7	1.2	11.4	82	13	411		301	21			6026	3.78003
20327	L/node	90		24	48	1	2a	7	No	No	8	No	24	No	48	No	24		No	24		No		No	24	No	48	1	28	17.7096	Neg	Neg	3.1	0.5	9.9	86	9	199	14	244	22	275	20	79632	4.90109			40	1.6
20331	PTB+ve	80	Yes	24	48	1	1d	14	No	No	8	No	24	No	48	No	24		No	24		No		No	24	No	48	1	52	16.0037	Neg	Neg	3.9	0.9	12.8	195	22	236	27	194	28			99854	4.99937			40	1.6
20332	PTB-ve	100		24	48	1	1b	7	No	No	8	No	24	No	48	No	24		No	24		No		No	24	No	48	1	30	17.805	Neg	Neg	3.2	0.6	9.9	115	10	129	10	127	15			1911	3.28126			40	1.6
20334	L/node	90		24	48	1	1b	15	No	No	8	No	24	No	48	No	24		No	24		No		No	24	No	48	2	36	21.1553	Neg	Neg	3	0.9	10.8	185	23	453	23	570	23	782	30	18075	4.25708			40	1.6
20337	PTB-ve	80		4	4	1	2a	8	No	No	4	No	4	No	4	No	4		No	4		No		Yes	4	Yes	4	2	38	12.4082	Neg	Neg	3.1	0.6	8.9	45	2							25422	4.40521
20354	L/node	80		24	48	1	1d	7	No	No	8	No	24	No	48	No	24		No	24		No		No	24	No	48	1	39	23.0518	Neg	Neg	3.7	1	10.9	12	2	63	5	75	5	165	6	1864093	6.27047			40	1.6
20357	PTB-ve	60		24	48	1	2a	7	No	No	8	No	24	No	48	No	24		No	24		No		No	24	No	48	1	45	17.4191	Neg	Neg	3.7	1	11.5	73	5	87	7	210	11	317	16	25422	4.40521			40	1.6
20361	L/node	80		4	4	1	1d	7	No	No	4	No	4	No	4	No	4		No	4		No		Yes	4	Yes	4	1	30	17.5781	Neg	Neg	4	1	14.3	83	8							51378	4.71078
20362	PTB-ve	80		24	48	1	1b	7	No	No	8	No	24	No	48	Yes	4	L/node	No	24		No		No	24	No	48	1	32	15.0551	Neg	Neg	3.6	0.8	7.5	14	3	169	13	166	16	136	8.5	251441	5.40044			93	1.96848
20364	PTB+ve	90	Yes	24	48	1	1b	7	No	No	8	No	24	No	48	No	24		No	24		No		No	24	No	48	1	23	21.6441	Pos	Neg	3.7	1.1	10	87	7	264	20	251	20	255	23.1818	60260	4.78003
20367	PTB-ve	90		24	48	1	1b-2a	13	No	No	8	No	24	No	48	No	12		No	12		No		No	24	No	48	2	50	20.1951	Pos	Neg	3.8	0.9	12.5	72	5	321	25	159	5			24344	4.38639
20382	PTB-ve	90		16	16	1	1b	7	No	No	8	Yes	16	Yes	16	No	16		No	16		No		No	16	No	16	1	27	17.6899	Neg	Neg	4.1	0.8	13.7	105	14	163	19					1258925	6.1
20387	PTB-ve	70		12	12	1	2a	11	No	No	8	No	12	No	12	No	12		No	12		No		Yes	12	Yes	12	2	30	20.202	Neg	Neg	4	0.7	11.5	15	2							33150	4.52048
20391	PTB-ve	60		24	48	1	1d	28	No	No	8	No	24	No	48	No	24		No	24		No		No	24	No	48	1	30	19.7	Neg	Neg	4.1	1	11.3	196	17	250	29	272	27	298	29	350678	5.54491			40	1.6
20392	PTB-ve	80		24	48	1	2a	7	No	No	8	No	24	No	48	No	24		No	24		No		No	24	No	48	1	35	20.202	Neg	Neg	3.1	0.7	10.9	39	10	69	14	104	29	74	6.72727	64685	4.8108			40	1.6
20397	L/node	90		24	48	1	2a	10	No	No	8	No	24	No	48	No	24		No	24		No		No	24	No	48	2	33	16.563	Neg	Neg	2.8	0.9	8	102	10	134	14	169	17	245	19	33149	4.52047			90	1.95424
20401	PTB-ve	70		24	48	1	1d	6	No	No	8	No	24	No	48	No	24		No	24		No		No	24	No	48	2	32	16.7573	Neg	Neg	3.3	1	12.4	81	8	198	15	154	12	240	12	369869	5.56805			40	1.6
20402	PTB-ve	60		15	15	1	1d	6	No	No	8	Yes	15	Yes	15	No	15		No	15		Yes	hepatic failure, diss strongyloidiasis, sepsis	No	15	No	15	2	55	21.1203	Pos	Neg	2.5	0.9	13.5	5	1							15848	4.19997
20422	PTB-ve	90		12	12	1	1b	7	No	No	8	No	12	No	12	No	12		No	12		No		Yes	12	Yes	12	1	24	16.2331	Neg	Neg	4.5	0.8	10	12	2	142	15	156	17
20427	PTB-ve	90		24	48	1	1b-2a	7	No	No	8	No	24	No	48	No	24		No	24		No		No	24	No	48	1	43	17.6254	Neg	Neg	2.7	0.6	8.2	12	2	297	10	325	14
20431	PTB+ve	90	Defaulted	5	5	1	1d	8	No	Yes	5	Yes	5	Yes	5	No	6		No	6		No		No	5	No	5	2	35	13.5904	Neg	Neg	3.3	1	11.6	60	19
20432	PTB-ve	60		1	1	1	1b	7	No	Yes	1	Yes	1	Yes	1	No	1		Yes	1	sepsis	No		No	1	No	1	2	30	17.805	Neg	Neg	3.5	0.9	10.9	174	17							26958	4.43069
20452	PTB-ve	90		24	48	1	1b	7	No	No	8	No	24	No	48	No	24		No	24		No		No	24	No	48	2	39	15.2344	Neg	Neg	2	0.8	10	53	5	71	17	141	17	66	7.33333	69779	4.84372
20472	Pleural	100		24	48	1	1b	7	No	No	8	No	24	No	48	No	24		No	24		No		No	24	No	48	2	32	19.8413	Neg	Neg	4	1	13.5	122	15	120	9	282	13	229	7.63333	41045	4.61326
20482	PTB-ve	100		24	48	1	1b	8	No	No	8	No	24	No	48	No	24		No	24		No		No	24	No	48	2	47	19.7531	Pos	Neg	4.2	1.1	16.3	84	5	91	8	87	6	66	5.5	277332	5.443
20484	PTB+ve	80	Yes	24	48	1	2a	7	No	No	8	No	24	No	48	No	24		No	24		No		No	24	No	48	2	43	14.8789	Neg	Neg	2.8	0.8	13.1	67	10	184	14	130	13
20492	PTB-ve	100		6	6	1	1b	11	No	No	6	No	6	No	6	No	6		No	6		No		Yes	6	Yes	6	1	38	18.3143	Neg	Neg	3.9	0.6	11.2	106	13							1148	3.05994
20494	L/node	80		1	1	1	2a	7	No	No	1	No	1	No	1	No	1		No	1		No		Yes	1	Yes	1	2	26	17.301	Neg	Neg	2.5	0.8	8	19	2
20502	L/node	100		24	36	1	1b	7	No	No	8	No	24	No	36	No	24		No	24		No		No	24	No	48	2	52	20.4152	Neg	Neg	4.7	0.8	12.7	104	7	166	12	223	8			659880	5.81946			40	1.6
20534	PTB-ve	100		24	24	1	2a	8	No	No	8	No	24	No	24	No	2		No	2		No		No	24	No	48	1	25	18.3655	Neg	Neg	3.5	1	12	41	8	93	14	112	16			141253
20544	Diss TB	90		24	24	1	2a	10	No	No	8	No	24	No	24	No	2		No	2		No		No	24	No	48	2	45	18.7109	Neg	Neg	3.2	0.7	15.5	64	13	84	16	117	19			72950
20554	L/node	70		2	2	1	2a	9	No	No	1	No	1	No	2	No	1		No	1		No		Yes	2	Yes	2	2	30	18.7328	Neg	Neg	3.4	0.8	12.1	107	15							4266
20561	PTB+ve	80	Yes	24	48	1	1d	7	No	No	8	No	24	No	48	Yes	16	L/node	No	24		No		No	24	No	48	2	35	16.8163	Neg	Neg	2	0.8	10.4	46	5	188	20	157	25	167	16	18075	4.25708			40	1.6
20564	L/node	60		1	1	1	Not	Not	Yes	Yes	1	Yes	1	Yes	1	No	1		Yes	1	CNS Toxo	No		No	1	No	1	2	40	20.8	Neg	Neg	3.3	0.8	10.7	58	10
20571	PTB-ve	100		12	12	1	1d	7	No	No	8	Yes	12	Yes	12	No	12		Yes	12	PCP, pneumonia	Yes	hepatitis	No	12	No	12	2	49	18.5547	Neg	Neg	3.4	0.7	12.6	133	10							2864093	6.45699
20581	Pleural	70		24	48	1	1d	7	No	No	8	No	24	No	48	No	24		No	24		No		No	24	No	48	1	46	17.6693	Neg	Neg	3.4	0.7	10.2	130	16	117	26	194	19	23	12.3889	1278789	6.1068			131	2.11727
20591	PTB-ve	60		24	48	1	1d	7	No	No	8	No	24	No	48	No	24		No	24		No		No	24	No	48	2	31	17.5	Neg	Neg	3.4	0.7	11.1	67	10	250	14	289				4000	3.60206
20632	PTB-ve	60		24	48	1	1b	10	No	No	8	No	24	No	48	No	24		No	24		No		No	24	No	48	1	30	15.8	Neg	Neg	2.5	0.8	11.5	24		110		200				706961	5.8494
20641	PTB-ve	80		24	24	1	1d	6	No	No	8	Yes	24	Yes	24	Yes	3	Pleural effusion	No	24		No		No	24	No	28	2	27	19.0381	Neg	Neg	3.1	1	16.1	22	8	117	17	134	20			73288	4.86503
20642	PTB-ve	60		24	48	1	2a	8	No	No	8	No	24	No	48	No	24		No	24		No		No	24	No	48	2	32	24.9	Neg	Neg	3.5	1	14.9	123		275		300				95151	4.97841			40	1.6
20711	PTB-ve	60		24	48	1	1d	39	No	No	8	No	24	No	48	No	24		No	24		No		No	24	No	48	2	32	19.7	Neg	Neg	2.9	1	9.3	104		200		315				3630	3.55991
20712	PTB-ve	90		4	4	1	1b	6	No	No	4	No	4	No	4	No	4		No	4		No		Yes	4	Yes	4	2	35	17.9687	Neg	Neg	3.5	1	10.6	45	4							563150	5.75062
20731	PTB-ve	80		1	1	1	Not	Not	No	No	1	No	1	No	1	No	1		No	1		No		Yes	1	Yes	1	2	30	19.5556	Neg	Neg	3.5	0.6	7.4	190	8							1330	3.12385
20732	PTB-ve	90		24	48	1	1d	7	No	No	8	No	24	No	48	No	24		No	24		No		No	24	No	48	2	35	20.4152	Neg	Neg	4.6	1.3	15.9	82	4	91	8	178	14	155	7.04545	68351	4.83474			40	1.6
20741	Peritonitis	50		1	1	1	Not	Not	Yes	Yes	1	Yes	1	Yes	1	No	1		No	1		No		No	1	No	1	1	55	15	Neg	Neg	2.6	0.7	13.4	117	11
20742	PTB-ve	85		24	48	1	1d	7	No	No	8	No	24	No	48	No	24		No	24		No		No	24	No	48	1	29	19.1406	Neg	Neg	4.2	0.9	12.1	128	6	153	10	290	21	350		162882	5.21187			40	1.6
20801	PTB-ve	80		24	48	1	1b	7	No	No	8	No	24	No	48	No	24		No	24		No		No	24	No	48	1	36	15.4315	Neg	Neg	3.4	0.6	9.3	87	6	112	15	297	19	403	24	439414	5.64287	40	1.6	40	1.6
20831	Pleural	100		24	48	1	1d	7	No	No	8	No	24	No	48	No	24		No	24		No		No	24	No	48	2	46	16.4153	Neg	Neg	3.8	0.9	11.6	95	5	72	9	75	8	80	9	106244	5.0263
20871	PTB-ve	90		14	14	1	1b	7	No	No	8	Yes	14	Yes	14	No	14		Yes	14	sepsis, pneumonia	No		No	14	No	14	2	42	16.8525	Pos	Neg	3.9	0.8	11.7	71	6							106978	5.02929
20891	PTB-ve	80		24	48	1	1b	7	No	No	8	No	24	No	48	No	24		No	24		No		No	24	No	48	2	72	20.4491	Neg	Neg	4.2	1.3	11.2	123	15	187	19	256	22	290	19	103355	5.01433			40	1.6
20901	PTB-ve	70		1	1	1	Not	Not	No	No	1	No	1	No	1	No	1		No	1		No		Yes	1	Yes	1	2	30	21.4844	Neg	Neg	2.8	0.9	9.7	16	1
20911	PTB-ve	80		1	1	1	Not	Not	Yes	Yes	1	Yes	1	Yes	1	No	1		Yes	1	sepsis, multiorgan failure	No		No	1	No	1	1	32	18.3143	Neg	Neg	2.8	0.7	7.9	44	3							10000000	7
20931	L/node	100		24	48	1	1d	7	No	No	8	No	24	No	48	No	24		No	24		No		No	24	No	48	2	35	20.3074	Neg	Neg	4.1	0.9	13.6	98	14	94	27	79	20	156	20	201678	5.30466			138	2.13988
20951	L/node	100		24	48	1	1b	7	No	No	8	No	24	No	48	No	24		No	24		No		No	24	No	48	1	40	16.901	Neg	Neg	3.4	0.9	9.6	61	5	83	6	88	6	76	16	937802	5.97211			40	1.6
21001	L/node	100		24	48	1	1d	7	No	No	8	No	24	No	48	Yes	6	L/node	No	24		No		No	24	No	48	1	28	19.5717	Neg	Neg	3.2	0.8	9.4	76	13	198	25	217	26	132	13.2	1427867	6.15469	88	1.94448	40	1.6
21011	PTB-ve	100		24	48	1	1d	7	No	No	8	No	24	No	48	No	24		No	24		No		No	24	No	48	2	45	17.0993	Pos	Neg	3.4	1	10.9	152	13	228	20	362	25			54824	4.73897	88	1.9	40	1.6
21051	PTB-ve	80		24	48	1	1d	7	No	No	8	No	24	No	48	No	24		No	24		No		No	24	No	48	2	31	17.5697	Neg	Neg	3.6	1	10.5	31	5	122	14	154	20	130	10.8333	189549	5.27772			40	1.6
21091	PTB-ve	100		24	48	1	1d	7	No	No	8	No	24	No	48	No	24		No	24		No		No	24	No	48	1	20	14.5243	Neg	Neg	3.3	0.8	8.9	73	7	109	12	197	13	243	15	6341	3.80216			40	1.6
21111	Pleural	100		24	48	1	1d	7	No	No	8	No	24	No	48	No	24		No	24		No		No	24	No	48	1	60	27.5556	Neg	Neg	4	0.8	9.6	50	5	142	13	148	11	151	14	90047	4.95447			40	1.6
21122	PTB+ve	90	Yes	24	48	1	1b	7	No	No	8	No	24	No	48	Yes	8	HZ rash	No	24		No		No	24	No	48	2	32	20.3125	Neg	Neg	3.6	0.6	16.5	121	9	354	20	209	14			34751	4.54097			40	1.6
21141	PTB-ve	70		2	2	1	1d	7	No	Yes	2	Yes	2	Yes	2	No	2		Yes	2	cryptococcal meningitis	No		No	2	No	2	1	30	15.7943	Neg	Neg	3	0.9	8.8	36	8					169		173305	5.23881
21162	PTB+ve	90	Yes	24	48	1	1d	10	No	No	8	No	24	No	48	No	24		No	24		No		No	24	No	48	2	40	21.2891	Neg	Neg	3.8	0.7	16.7	75	5	144	6	307	19			34751	4.54097
21171	PTB+ve	100	Yes	24	48	1	1d	7	No	No	8	No	24	No	48	No	24		No	24		No		No	24	No	48	2	30	17.239	Neg	Neg	3.4	0.8	11.6	87	9	166	8	110	15	131	12	39382	4.5953			40	1.6
21181	PTB+ve	90	Expired	8	8	1	1d	7	No	Yes	8	Yes	8	Yes	8	No	8		No	8		No		No	8	No	8	2	36	20.1956	Neg	Neg	3.9	0.9	12.3	6	1							57684	4.76106
21182	PTB-ve	90		24	48	1	1d-2a	11	No	No	8	No	24	No	48	No	24		No	24		No		No	24	No	48	2	35	17.128	Neg	Neg	2.8	0.9	11.9	104	7	210	15	226	14			71973	4.85717
21191	L/node	100		24	48	1	1d	7	No	No	8	No	24	No	48	No	24		No	24		No		No	24	No	48	1	35	20.202	Neg	Neg	3.1	0.5	10	78	7	180	17	66	16	120	16	789675	5.89745			40	1.6
21212	PTB-ve	60		4	4	1	1b	Not	Yes	Yes	4	Yes	4	Yes	4	No	4		Yes	4	PCP, pneumonia, sepsis	No		No	4	No	4	2	42	19.1	Neg	Neg	3.6	1.6	11.4	17
21222	PTB-ve	90		24	48	1	1b	8	No	No	8	No	24	No	48	No	24		No	24		No		No	24	No	48	2	60	16.436	Neg	Neg	2.6	0.7	7.5	44	6	160	12	454	22			45507	4.65808
21272	PTB-ve	90		24	48	1	1b	7	No	No	8	No	24	No	48	No	24		No	24		No		No	24	No	48	1	27	18.9164	Neg	Neg	3.6	0.5	12.1	51	6	138	23	285	19
21282	PTB-ve	90		24	48	1	1d	8	No	No	8	No	24	No	48	No	24		No	24		No		No	24	No	48	2	35	22.4913	Pos	Neg	4	0.7	14.9	22	2	70	12	96	24			30902	4.48999
21302	PTB-ve	90		24	48	1	1d	5	No	No	8	No	24	No	48	No	24		No	24		No		No	24	No	48	2	43	20.0474	Pos	Neg	3.4	0.6	13.8	32	2	100	7	205	13			37153	4.56999
21312	L/node	80		24	48	1	1b	8	No	No	8	No	24	No	48	Yes	2	L/node abscess	No	24		No		No	24	No	48	2	30	22.8889	Neg	Neg	3.5	0.9	10.5	23	3	188	10	158	12
21331	PTB+ve	90	Expired	5	5	1	2a	7	No	Yes	5	Yes	5	Yes	5	No	5		No	5		Yes	hepatic failure, had CLD	No	5	No	5	1	33	16.8962	Pos	Pos	2.1	1.5	9.8	129	16							2417900	6.38344
21332	PTB-ve	90		24	48	1	1d	18	No	No	8	No	24	No	48	No	24		No	24		No		No	24	No	48	2	20	26.2222	Neg	Neg	3.4	0.6	12.3	76	4	97	6	194	9	273		18197	4.26
21342	PTB-ve	80		24	48	1	1b	9	No	No	8	No	24	No	48	No	24		No	24		No		No	24	No	48	1	54	26	Neg	Neg	4.2	0.6	12.1	143	8	260	11	166	9			96176	4.98307
21352	L/node	90		24	48	1	1d	6	No	No	8	No	24	No	48	Yes	3	L/node abscess	No	24		No		No	24	No	48	2	31	23.7024	Neg	Neg	4.3	0.6	19.1	32		125		258
21362	PTB-ve	60		24	48	1	1d	32	No	No	8	No	24	No	48	No	24		No	24		No		No	24	No	48	2	26	18.3	Neg	Neg	3.4	1.2	9.3	41		200		298				161642	5.20855			40	1.6
21371	PTB-ve	100		6	6	1	1d	8	No	Yes	6	Yes	6	Yes	6	No	6		No	6		Yes	? Diss malignancy ?colon ? NHL ?secondaries to liver & spines, ?sepsis	No	6	No	6	1	36	13.7937	Neg	Neg	3.9	1	11.2	52	5							146589	5.1661
21392	L/node	90		8	8	1	2a	8	No	No	8	No	8	No	8	No	8		No	8		No		Yes	8	Yes	8	1	18	18.1661	Neg	Neg	3.6	0.9	12.9	147	12							4000	3.60206
21452	PTB-ve	70		24	48	1	1d-2a	12	No	No	8	No	24	No	48	No	12		No	12		No		No	24	No	48	2	39	18.9164	Neg	Neg	2.8	0.8	10.2	94	9	332	23	439	20			242200	5.38417
21461	L/node	100		24	48	1	2a	8	No	No	8	No	24	No	48	No	24		No	24		No		No	24	No	48	2	48	21.9899	Pos	Neg	3.1	1.3	10.7	68	6	148	6	64	10	170	18	155657	5.19217			40	1.6
21462	PTB-ve	50		24	48	1	1d	6	No	No	8	No	24	No	48	No	12		No	12		No		No	24	No	48	2	60	22.4323	Neg	Neg	3.6	0.8	10.1	62	5	126	8	264				70794	4.85
21482	PTB-ve	70		1	1	1	Not	Not	No	No	1	No	1	No	1	No	1		No	1		No		Yes	1	Yes	1	1	20	17.5781	Neg	Neg	2.8	0.9	9.8	50	6
21491	L/node	100		2	2	1	2a	7	No	No	2	No	2	No	2	No	2		No	2		No		Yes	2	Yes	2	1	31	19.4771	Neg	Neg	4.7	1.4	10.9	45	3							43199	4.63547
21521	PTB+ve	60	Yes	24	28	1	2a	14	No	No	8	No	24	Yes	28	No	24		No	24		No		No	24	No	28	1	27	16.2	Neg	Neg	3.2	0.9	7.7	44		176		289				269381	5.4
21522	L/node	50		24	48	1	1b	12	No	No	8	No	24	No	48	No	12		No	12		No		No	24	No	48	1	30	18.8581	Neg	Neg	3.4	0.6	8.3	70	3	319	18	166	11			31835	4.5029
21532	L/node	90		24	48	1	1d	6	No	No	8	No	24	No	36	No	12		No	12		No		No	24	No	48	2	45	19.563	Neg	Neg	3.7	0.8	14.6	32	3	55	9	65	9			142244	5.15303
21562	PTB-ve	90		24	48	1	2a	11	No	No	8	No	24	No	48	No	8		No	24		No		No	24	No	48	2	41	19.9251	Neg	Neg	3.4	0.8	9.8	57		167		200				3467	3.53995
21571	L/node	100		24	48	1	2a	7	No	No	8	No	24	No	48	No	24		No	24		No		No	24	No	48	1	37	25.4524	Neg	Neg	2.9	0.8	12.1	161	16	161		137		145	9.0625	1427867	6.15469			56464	4.75177
21602	L/node	60		2	2	1	1d	7	No	No	2	No	2	No	2	No	2		No	2		No		Yes	2	Yes	2	2	28	16.0873	Neg	Neg	3.3	0.8	11.5	162	7							794328	5.9
21622	PTB+ve	90	Expired	4	4	1	2a	7	No	Yes	2	Yes	4	Yes	4	No	4		Yes	4	? PCP, ?severe pneumonia	No		No	4	No	4	2	36	16.7	Neg	Neg	2.6	1.2	8.7	15	5							98673	4.9942
21632	L/node	100		24	48	1	1d	6	No	No	8	No	24	No	48	No	24		No	24		No		No	24	No	48	2	35	18.7	Neg	Neg	3.4	0.8	14.1	198	12	220	14	268				51378	4.71078
21661	PTB-ve	100		24	48	1	2a	7	No	No	8	No	24	No	48	No	24		No	24		No		No	24	No	48	1	50	16.7657	Neg	Neg	3.7	1.2	13.7	25	2	64	5	93	8	86	8.6	269381	5.43037			40	1.6
21671	PTB-ve	80		24	48	1	2a	7	No	No	8	No	24	No	48	Yes	8	L/node	No	24		No		No	24	No	48	1	30	24.6548	Neg	Neg	3.4	0.8	9.4	47	5	208	17	367	37	394	19.7	789377	5.89728			40	1.6
21721	PTB-ve	100		24	48	1	2a	7	No	No	8	No	24	No	48	No	24		No	24		No		No	24	No	48	2	30	17.8465	Neg	Neg	3.6	1.1	13.8	41	5	198	4	298	6	266	7.18919	90670	4.95746			40	1.6
21741	L/node	100		24	48	1	2a	5	No	No	8	No	24	No	48	No	24		No	24		No		No	24	No	48	2	43	18.9619	Neg	Neg	4.5	0.9	8.3	113	15	103	10	172	20			637528	5.8045	40	1.6	40	1.6
21751	L/node	100		24	48	1	2a	8	No	No	8	No	24	No	48	No	24		No	24		No		No	24	No	48	2	52	20.898	Neg	Neg	3.9	1.1	11.9	35	3	40	5	66	8	97	8.08333	315651	5.49921			40	1.6
21761	PTB-ve	90		4	4	1	2a	7	No	No	4	No	4	No	4	No	4		No	4		No		Yes	4	Yes	4	2	24	17.1468	Neg	Neg	3.6	0.9	7.1	99	11							12545	4.09847
21781	PTB-ve	100		24	48	1	2a	7	No	No	8	No	24	No	48	No	24		No	24		No		No	24	No	48	2	30	16.9062	Pos	Neg	2.9	1.1	12	42	16	273	20	168	18	205	18.6364	97139	4.98739			1980	3.29667
21791	PTB-ve	90		24	48	1	2a	9	No	No	8	No	24	No	48	No	24		No	24		No		No	24	No	48	1	25	16.7311	Neg	Neg	4.2	0.9	12	156	16	451	27	329	21			35760	4.5534			40	1.6
21811	L/node	100		24	48	1	2a	7	No	No	8	No	24	No	48	No	24		No	24		No		No	24	No	48	1	45	18.1955	Neg	Neg	4.4	1.2	10	123	2	178	6	110	6	146	8.58823	410151	5.61294			40	1.6
21891	Pleural	80		24	48	1	2a	7	No	No	8	No	24	No	48	Yes	4	Pleural effusion	No	24		No		No	24	No	48	2	43	19.8141	Neg	Neg	2.4	1.2	12.8	45	6	132	15	177	16	175	6.25	1907201	6.2804			40	1.6
21991	Pleural	80		24	48	1	2a	13	No	No	8	No	24	No	48	No	24		No	24		No		No	24	No	48	1	60	19.6072	Neg	Neg	2.8	1.2	10.3	2	1	84	5	178	8	214	11	85217	4.93053			40	1.6
22041	PTB+ve	100	MDR TB	24	48	1	2a	16	No	No	8	No	24	No	48	No	24		No	24		No		No	24	No	48	1	40	16.901	Neg	Neg	3.7	0.7	10.8	124	12	143	10	124	5			22381	4.34988			40	1.6
22121	PTB-ve	100		24	48	1	2a	8	No	No	8	No	24	No	48	No	24		No	24		No		No	24	No	48	1	32	20.0796	Neg	Neg	2.1	0.4	9.8	70	8	298	21	303	20	372	22	721730	5.85837			40	1.6
22131	PTB+ve	100	Defaulted	8	8	1	2a	14	No	No	8	No	8	No	8	No	8		No	8		No		Yes	8	Yes	8	2	28	15.605	Neg	Neg	3.1	1.1	11.7	84	11							68824	4.83774
22141	PTB-ve	70		2	2	1	2a	7	No	Yes	2	Yes	2	Yes	2	No	2		No	2		Yes	hepatitis, ? renal failure, ? sepsis	No	2	No	2	2	31	19.563	Pos	Neg	2.2	0.4	8.7	75	18							5200	3.716
22151	PTB+ve	100	Yes	24	48	1	2a	7	No	No	8	No	24	No	48	No	24		No	24		No		No	24	No	48	1	55	25.2994	Neg	Neg	4.4	0.8	12.2	61	10	138	7	144	10	131		29081	4.46361			40	1.6
22171	PTB-ve	90		24	48	1	2a	7	No	No	8	No	24	No	48	No	24		No	24		No		No	24	No	48	2	57	14.3673	Pos	Neg	2.7	0.6	9.2	146	4	196	8	133	2	198		127972	5.10711			40	1.6
22191	PTB-ve	100		24	48	1	2a	7	No	No	8	No	24	No	48	No	24		No	24		No		No	24	No	48	2	36	17.4413	Neg	Neg	3.6	1	9.6	83	7	206	16	135	15	179		67785	4.83113
22201	PTB-ve	80		24	48	1	2a	9	No	No	8	No	24	No	48	No	24		No	24		No		No	24	No	48	2	40	18.9069	Neg	Neg	2	1.1	10.8	17	1	113	9	189	10	370	18	173305	5.23881			40	1.6
22231	PTB-ve	100		24	48	1	2a	7	No	No	8	No	24	No	48	Yes	24	HZ rash	No	24		No		No	24	No	48	1	30	17.7458	Neg	Neg	3.1	0.4	9.9	183	15	156	17	161	29	134		123423	5.0914			40	1.6
22251	PTB-ve	100		24	48	1	2a	8	No	No	8	No	24	No	48	No	24		No	24		No		No	24	No	48	1	27	20.1951	Neg	Neg	3.4	0.6	12.8	154	10	298	19	397	23	367	24	32486	4.5117			40	1.6
22281	PTB+ve	60	Yes	24	48	1	2a	48	No	No	8	No	24	No	48	No	24		No	24		No		No	24	No	48	1	27	20.7	Neg	Neg	3.4	0.7	10.3	8	3	145		200				142193	5.15288			198	2.29667
22291	PTB-ve	100		24	48	1	2a	9	No	No	8	No	24	No	48	No	24		No	24		No		No	24	No	48	2	29	17.6471	Neg	Neg	3.7	1	14.2	161	12	234	13	310	15	300	15	220386	5.34318			120	2.07918
22311	PTB-ve	80		8	8	1	2a	7	No	Yes	8	Yes	8	Yes	8	No	8		No	8		Yes	hepatic failure	No	8	No	8	2	24	17.5926	Neg	Neg	2.9	1	9.6	39	1							4126867	6.61562
22321	PTB-ve	100		24	48	1	2a	9	No	No	8	No	24	No	48	No	24		No	24		No		No	24	No	48	2	50	15.5709	Neg	Neg	3.5	0.8	12.1	49	3	201	12	146	9	198	11	30051	4.47786			90	1.95424
22341	PTB-ve	90		24	48	1	2a	14	No	No	8	No	24	No	48	Yes	6	L/node	No	24		No		No	24	No	36	2	36	14.7011	Pos	Neg	2.3	0.6	11.9	74	5	272	22	300	25	350	22	17454	4.24189			40	1.6
22371	PTB-ve	60		6	6	1	2a	35	No	Yes	6	Yes	6	Yes	6	No	6		No	6		Yes	hepatitis	No	6	No	6	2	50	15.7	Neg	Neg	2.9	0.8	12.7	70	5							220386	5.34318
22381	PTB-ve	100		24	48	1	2a	10	No	No	8	No	24	No	48	No	24		No	24		No		No	24	No	48	1	40	18.75	Neg	Neg	3.4	0.5	11.5	136	24	298		310		400		45674	4.65967			40	1.6
20011	L/node	80		24	48	2	1d	29	No	No	8	No	24	No	48	No	24		No	24		No		No	24	No	48	1	22	17.5781	Neg	Neg	4.3	0.7	12.4	42	8	90	12	298	20	390	23	198346	5.29742	33609	4.52646	40	1.60206
20012	PTB+ve	100	Yes	24	48	2	1b	29	No	No	8	No	24	No	48	No	24		No	24		No		No	24	No	48	1	33	22.6811	Neg	Neg	4.7	0.9	13.2	171	18	156	19	156	19	290	22	67893	4.83182	4789	3.68024	40	1.60206
20014	L/node	80		12	12	2	1d	24	No	No	8	No	12	No	12	No	12		No	12		No		Yes	12	Yes	12	2	47	19.2277	Neg	Neg	4.3	0.2	14.7	60	9							276910	5.44234
20015	L/node	70		24	48	2	1b	28	No	No	8	No	24	No	48	No	24		No	24		No		No	24	No	48	2	29	18.6851	Neg	Neg	3.8	1	13.3	159	17	139	11	160	13	260	16	38577	4.58633			40	1.6
20016	PTB-ve	70		24	48	2	1b	28	No	No	8	No	24	No	48	No	24		No	24		No		No	24	No	48	1	20	20.0288	Neg	Neg	2.6	0.8	11.2	45	5	90	14	90	13	129	18	46896	4.67114			40	1.6
20017	L/node	80		24	48	2	2a	30	No	No	8	No	24	No	48	No	24		No	24		No		No	24	No	48	2	49	17.8359	Neg	Neg	3.4	0.8	11.7	89	5	145	11	382	16	376	15	184953	5.26706			40	1.6
20018	PTB+ve	60	Yes	24	48	2	1b	27	No	No	8	No	24	No	48	No	24		No	24		No		No	24	No	48	2	47	14.6317	Pos	Neg	3	0.9	12.1	70	5	100	9	148	7	210	12	12892	4.11032			40	1.6
20025	L/node	90		24	48	2	1b	28	No	No	8	No	24	No	48	No	24		No	24		No		No	24	No	48	2	42	22.0581	Neg	Neg	3.7	1.1	11.8	58	10	89	17	130	12	312	14	857435	5.9332			40	1.6
20027	PTB-ve	90		24	48	2	2a	28	No	No	8	No	24	No	48	No	24		No	24		No		No	24	No	48	1	45	17.3333	Neg	Neg	2.7	0.8	8.7	14	2	60	6	110	9	127	14	409772	5.61254			40	1.6
20028	L/node	100		24	48	2	1b	30	No	No	8	No	24	No	48	No	24		No	24		No		No	24	No	48	1	52	20.8117	Neg	Neg	4.5	0.7	12.1	168	9	223	10	240	12	394	13	258760	5.4129			40	1.6
20034	PTB-ve	60		4	4	2	1b	30	No	No	4	No	4	No	4	No	4		No	4		No		Yes	4	Yes	4	2	30	13.1732	Neg	Neg	2.8	0.7	10.2	39	2							51886	4.71505
20035	PTB-ve	80		24	48	2	1b	26	No	No	8	No	24	No	48	No	24		No	24		No		No	24	No	48	2	41	18.3391	Neg	Neg	2.4	1	10.3	32	12	177	21	156	12	178	21	4780	3.67943			40	1.6
20036	L/node	100		24	48	2	1b	28	No	No	8	No	24	No	48	No	24		No	24		No		No	24	No	48	2	24	15.5275	Pos	Neg	4	1.3	10.5	110	9	98	9	174	12	222	14	70578	4.84867
20037	PTB-ve	100		24	48	2	1b	25	No	No	8	No	24	No	48	No	24		No	24		No		No	24	No	48	1	49	21.3675	Neg	Neg	3.2	0.9	14.7	134	7	145	11	169	13	213	13	32051	4.50584			40	1.6
20038	PTB+ve	60		16	16	2	2a	27	No	No	8	No	16	No	16	No	16		No	16		No		Yes	16	Yes	16	2	20	15.8	Neg	Neg	3.7	1.1	10.9	100	13	174	21					57253	4.7578
20041	L/node	80		6	6	2	1b	29	No	Yes	6	Yes	6	Yes	6	No	6		No	6		Yes	hepatitis	No	6	No	6	2	24	16.1059	Neg	Neg	4.2	0.6	14.1	68	6							3012	3.47885
20043	PTB-ve	80		24	52	2	1b	30	No	No	8	No	24	No	48	No	24		No	24		No		No	52	No	48	2	56	17.2376	Neg	Neg	3.9	0.9	11	91	5	103	8	130.5	9	124		2040	3.30963			80	1.90309
20045	L/node	90		24	52	2	1b	26	No	No	8	No	24	No	48	No	24		No	24		No		No	52	No	48	2	43	19.7232	Neg	Pos	3.7	1.1	13.3	40	4	41	5	49	4	91	7	208749	5.31962
20046	PTB-ve	90		4	4	2	Not	Not	No	No	4	No	4	No	4	No	4		No	4		No		Yes	4	Yes	4	1	45	16.4062	Neg	Neg	3.2	0.6	11.8	36	7							57253	4.7578
20047	PTB+ve	80	Yes	4	4	2	1d	28	No	No	4	No	4	No	4	No	4		No	4		No		Yes	4	Yes	4	2	31	26.9531	Neg	Neg	3.8	0.8	8.7	182								97139	4.98739
20051	PTB+ve	50	Yes	24	56	2	1d	23	No	No	8	No	24	No	48	No	24		No	24		No		No	56	No	48	1	25	12.8558	Neg	Neg	1.8	2.6	8.3	31	7	72	29	125.5	21	229	22	5601	3.74827
20053	L/node	80		24	52	2	1b	28	No	No	8	No	24	No	48	No	24		No	24		No		No	52	No	48	1	40	19.1663	Neg	Neg	3.6	0.8	13.8	165	16	197	19	211	18	250	21	209000	5.32015			40	1.6
20056	PTB-ve	80		1	1	2	Not	Not	Yes	Yes	1	Yes	1	Yes	1	No	1		Yes	1	sepsis	No		No	1	No	1	1	35	17.3	Neg	Neg	2.5	1	11	14								38577	4.58633
20057	PTB-ve	100		6	6	2	1b	32	No	No	6	No	6	No	6	No	6		No	6		No		Yes	6	Yes	6	2	47	18.1449	Neg	Neg	2.8	1.1	9.9	32								123638	5.09215
20065	PTB-ve	80		16	16	2	1b	31	No	No	8	No	16	No	16	No	16		No	16		No		Yes	16	Yes	16	2	32	16.263	Neg	Neg	3.6	1.1	11.6	52	12	206	6					44580	4.64914
20067	PTB-ve	100		24	52	2	2a	26	No	No	8	No	24	No	48	No	24		No	24		No		No	52	No	48	2	35	14.834	Neg	Neg	3.1	1	12.7	10	1	361	49	572.5	37	525	29	25118	4.39999
20073	PTB+ve	90	Yes	24	52	2	1d	27	No	No	8	No	24	No	48	No	24		No	24		No		No	52	No	48	2	40	15.8222	Neg	Neg	3.2	1	9.5	44	6	40	4	77	12	93	14	199	2.29885			40
20077	PTB-ve	100		24	28	2	2a	33	No	No	8	No	24	No	28	No	24		No	24		No		No	28	Yes	28	2	65	20.0692	Neg	Neg	4.6	1.2	11.1	108	7	195	7	195	7	207	10	210192	5.32262
20081	L/ node	70		24	52	2	1d	45	No	No	8	No	24	No	48	No	24		No	24		No		No	52	No	48	2	48	15.8222	Neg	Neg	2.7	0.8	9.9	48	6	71	4	61	11	122		162882	5.21187			40	1.6
20083	PTB-ve	60		24	52	2	1b	29	No	No	8	No	24	No	48	No	24		No	24		No		No	52	No	48	1	27	14.3363	Neg	Neg	2.9	0.7	8.9	193	9	236	7		7	305	15	153086	5.18494			40	1.6
20085	PTB+ve	70	Yes	24	28	2	1b	37	No	No	8	No	24	No	28	No	24		No	24		No		No	28	Yes	28	1	32	17.0656	Neg	Neg	3.3	0.9	7.5	77	6	224	35	274	15			950817	5.9781			40	1.6
20087	PTB-ve	50		4	4	2	1b	26	No	No	4	No	4	No	4	No	4		No	4		No		Yes	4	Yes	4	2	46	20.6612	Pos	Pos	3.6	1.2	14.3	55								924964	5.96612
20091	PTB+ve	80	Yes	24	48	2	1b	27	No	No	8	No	24	No	48	Yes	20	L/node TB	No	24		No		No	24	No	48	1	30	19.5965	Neg	Neg	3.9	0.3	11.2	54	10	399	22	322.5	14	342	17	291071	5.464	29345	4.46753	5600	3.74819
20092	PTB-ve	100		24	48	2	1b	28	No	No	8	No	24	No	48	No	24		No	24		No		No	24	No	48	1	33	21.4844	Pos	Neg	2.2	0.4	10.3	154	9	201	10	227.5	11	317	16	62970	4.79913			40	1.6
20101	PTB+ve	70	Yes	24	48	2	1d	28	No	No	8	No	24	No	48	No	24		No	24		No		No	24	No	48	2	26	18.6453	Pos	Neg	3.4	1.2	10.3	112	12	138	10			96	7	45203	4.65517	7762	3.88997	6659	3.82341
20103	L/node	80		24	48	2	1b	27	No	No	8	No	24	No	48	No	24		No	24		No		No	24	No	48	2	40	15.9707	Neg	Neg	3.6	0.9	9.4	102	8	232	25	420	16	419	25	44584	4.64918			40	1.6
20104	PTB-ve	100		1	1	2	Not	Not	No	No	1	No	1	No	1	No	1		No	1		No		Yes	1	Yes	1	2	39	14.3363	Neg	Neg	3	0.7	9.8	155	8							6840	3.83506
20105	Pleural	100		1	1	2	Not	Not	No	No	1	No	1	No	1	No	1		No	1		No		Yes	1	Yes	1	2	41	21.1073	Neg	Neg	3.8	0.9	13.5	87								161642	5.20855
20107	PTB-ve	60		24	48	2	2a	28	No	No	8	No	24	No	48	No	24		No	24		No		No	24	No	48	2	35	19.5312	Neg	Neg	4.5	0.9	12.7	15	4	90	8	124	11	176	15	924964	5.96612			40	1.6
20108	PTB-ve	100		24	48	2	2a	28	No	No	8	No	24	No	48	No	24		No	24		No		No	24	No	48	1	35	24.8971	Neg	Neg	4.3	0.6	16.5	184	12	145	11	216	17			57235	4.75766
20111	L/node	60		16	16	2	1b	28	No	No	8	No	16	No	16	No	16		No	16		No		Yes	16	Yes	16	1	40	22.0581	Neg	Neg	3.2	0.6	11.4	173	11	143	12					1047129	6.02
20112	L/node	100		20	20	2	1d	24	No	No	8	Yes	20	Yes	20	Yes	20	L/node TB + DIH	No	20		Yes	hepatitis	No	20	No	20	1	32	13.5904	Neg	Pos	4	0.6	16.1	65	7	164	12	176				2511	3.39985
20114	L/node	60		24	48	2	1d	36	No	No	8	No	24	No	48	No	24		No	24		No		No	24	No	48	2	36	14.5711	Neg	Neg	4	1.1	13.6	141	13	170	15	164.5	15	180	17	184395	5.26575			40	1.6
20115	PTB+ve	60	Yes	24	48	2	2a	28	No	No	8	No	24	No	48	No	24		No	24		No		No	24	No	48	2	30	15.2439	Neg	Neg	3.5	1.2	13.9	88	9	147	11	146.5	11	166	19	73228	4.86468			876	2.9425
20117	PTB-ve	60		1	1	2	Not	Not	Yes	Yes	1	Yes	1	Yes	1	No	1		Yes	1	PCP	No		No	1	No	1	2	35	22.3543	Pos	Neg	3.4	1.1	9.5	90	10							1244018	6.09483
20121	PTB+ve	70	Yes	24	48	2	1d	29	No	No	8	No	24	No	48	No	24		No	24		No		No	24	No	48	2	42	23.8751	Neg	Neg	3.9	1.2	12.9	19	3	232	8	201	6	305	9	154145	5.18793	6887	3.8	40	1.6
20122	PTB+ve	90	Yes	24	48	2	1b	26	No	No	8	No	24	No	48	No	24		No	24		No		No	24	No	48	2	40	18.7328	Neg	Neg	2.4	1	13.3	116	9	312	23	404	29	295	23	70262	4.84672			40	1.6
20123	PTB-ve	70		24	48	2	1b	29	No	No	8	No	24	No	48	No	24		No	24		No		No	24	No	48	1	29	15.4164	Neg	Neg	3	0.7	10.3	39	8	254	16	237	18	354	22	51883	4.71503			40	1.6
20124	PTB+ve	80	Yes	14	14	2	1d	28	No	No	8	No	14	No	14	No	14		No	14		No		Yes	14	Yes	14	1	48	26.4901	Neg	Neg	3.8	0.9	12	140	10	110	13					9452	3.97552
20132	PTB-ve	80		6	6	2	1d	28	No	No	6	No	6	No	6	No	6		No	6		No		Yes	6	Yes	6	1	24	24.3496	Neg	Pos	3.5	1	9.1	59	6							345237	5.5
20133	L/node	80		24	48	2	1b	28	No	No	8	No	24	No	48	No	24		No	24		No		No	24	No	48	2	40	17.1029	Neg	Neg	2.6	1.2	10.7	40	5	322	25	221	10	109	8	317834	5.5			40	1.6
20134	PTB-ve	80		2	2	2	Not	Not	No	No	2	No	2	No	2	No	2		No	2		No		Yes	2	Yes	2	1	38	18.369	Neg	Neg	3.3	0.7	10.6	184	7							7100	3.85126
20153	PTB+ve	90	Expired	6	6	2	1b	27	No	Yes	8	Yes	6	Yes	6	No	6		No	6		Yes	hepatitis, anemia	No	6	No	6	1	28	21.2803	Pos	Neg	2	1.1	9.6	38	6							857435	5.9332
20154	PTB-ve	60		1	1	2	Not	Not	Yes	Yes	1	Yes	1	Yes	1	No	1		Yes	1	sepsis	No		No	1	No	1	2	45	21	Neg	Neg	4.6	1.2	10.8	15	3							316227	5.5
20157	PTB-ve	60		24	48	2	1d	26	No	No	8	No	24	No	48	No	24		No	24		No		No	24	No	48	2	33	18.2099	Neg	Neg	3	1	9.4	192	10	267	14	312	17	296	16	74131	4.87			40	1.6
20161	PTB+ve	70	Expired	1	1	2	Not	Not	Yes	Yes	1	Yes	1	Yes	1	No	1		Yes	1	Crypt menin	No		No	1	No	1	1	37	13.926	Neg	Neg	3.7	0.8	9.7	28	7							430422	5.63389
20162	PTB-ve	100		24	48	2	1b	32	No	No	8	No	24	No	48	No	24		No	24		No		No	24	No	48	1	35	19.3962	Pos	Neg	3.7	0.7	11.4	74	6	154	11	182.5	10			291071	5.464			8765	3.94275
20164	PTB-ve	60		24	48	2	1d	30	No	No	8	No	24	No	48	No	24		No	24		No		No	24	No	48	2	42	17.3	Neg	Neg	4.7	1.1	12.1	75	4	123	7	125	6			56234	4.75			40	1.6
20167	PTB-ve	80		2	2	2	Not	Not	Yes	Yes	2	Yes	2	Yes	2	No	2		No	2		Yes	accident	No	2	No	2	2	34	11.9044	Neg	Neg	2.5	1	9.8	184	14							13256	4.12241
20173	Pleural	60		24	48	2	1b	28	No	No	8	No	24	No	48	No	24		No	24		No		No	24	No	48	2	45	17.8145	Neg	Neg	3.2	0.9	8.3	100	11	290	15	262.5	12	304	18	159549	5.20289			40	1.6
20174	PTB-ve	60		24	48	2	1d	29	No	No	8	No	24	No	48	No	24		No	24		No		No	24	No	48	2	46	17.8	Neg	Neg	4.2	1.2	17	81	9	119	15	219	21	288	18	457965	5.66083			40	1.6
20175	PTB-ve	50		16	16	2	1d	28	No	No	8	Yes	16	Yes	16	No	16		Yes	16	sepsis	No		No	16	No	16	2	35	18.4	Neg	Neg	1.9	0.9	9.8	71	9	87	9					551627	5.74165
20177	PTB-ve	100		24	48	2	2a	27	No	No	8	No	24	No	48	No	24		No	24		No		No	24	No	48	2	28	17.239	Neg	Neg	4	0.7	16.3	51	3	250	17	222.5	20			170932	5.23282			789	2.89708
20182	PTB-ve	90		24	28	2	1b	28	No	No	8	No	24	No	28	No	24		No	24		No		No	24	Yes	28	2	21	17.2111	Neg	Neg	3.3	0.9	9.6	16	3	126	7	93	6			291071	5.464
20183	PTB+ve	90	Yes	24	48	2	1b	27	No	No	8	No	24	No	48	No	24		No	24		No		No	24	No	48	2	43	17.2584	Neg	Neg	4.9	0.8	8.8	191	28	282	28	297.5	24	257	24	8530	3.93095			40	1.6
20184	PTB-ve	60		24	48	2	1d	32	No	No	8	No	24	No	48	No	24		No	24		No		No	24	No	48	2	46	17.3	Neg	Neg	2.4	1	12.5	53	6			145	13	204	17	21877	4.33999
20191	PTB-ve	60		24	48	2	1b	19	No	No	8	No	24	No	48	No	24		No	24		No		No	24	No	48	2	36	14.1519	Neg	Neg	2.3	0.8	8.9	138	8	388	23	314	34	356	30	611704	5.78654	3631	3.6	40	1.6
20192	PTB-ve	100		24	48	2	1b	24	No	No	8	No	24	No	48	No	24		No	24		No		No	24	No	48	2	36	18.0697	Neg	Neg	2.9	1.3	10	101	12	224	46	376	24	245	23	718052	5.85616			40	1.6
20193	PTB-ve	90		24	48	2	1b	27	No	No	8	No	24	No	48	No	12		No	12		No		No	24	No	48	1	35	22.025	Pos	Neg	3	1.1	16	143	12	150	19			356	29	296667	5.47227			40	1.6
20194	PTB-ve	60		2	2	2	Not	Not	No	No	8	No	2	No	2	No	2		No	2		No		No	2	No	2	1	26	17.9	Neg	Neg	3.7	0.8	13.9	51	5							16309	4.21243
20197	PTB-ve	100		1	1	2	Not	Not	Yes	Yes	1	Yes	1	Yes	1	No	1		Yes	1	PCP	No		No	1	No	1	2	59	19.433	Neg	Neg	2.4	2.3	11.8	3	4							2967	3.47232
20203	PTB+ve	90	Yes	24	48	2	1b	38	No	No	8	No	24	No	48	No	24		No	24		No		No	24	No	48	1	35	20.1951	Neg	Neg	3.1	1	10.4	46	3	152	9	123	7	283	26	287654	5.45887			40	1.6
20211	PTB-ve	90		24	48	2	1b	30	No	No	8	No	24	No	48	Yes	24	L/node TB	No	24		No		No	24	No	48	1	37	19.5312	Neg	Neg	2.3	0.7	8.5	98	14	171	16	245	24	571	32	1047129	6.02	9788	3.99069	40	1.6
20213	L/node	100		24	48	2	1b	32	No	No	8	No	24	No	48	No	24		No	24		No		No	24	No	48	2	39	30.004	Neg	Neg	3.5	0.9	12.4	123	7	125	8	116	16	107	14	84892	4.92887			27983	4.44689
20217	PTB+ve	60	Yes	24	48	2	2a	26	No	No	8	No	24	No	48	No	24		No	24		No		No	24	No	48	2	33	18.6709	Neg	Neg	3	0.7	11.8	139	14	98	10	122.5	18			170932	5.23282
20223	L/node	90		24	48	2	1b	32	No	No	8	No	24	No	48	No	24		No	24		No		No	24	No	48	2	27	19.1406	Neg	Neg	3.3	1	11.1	128	9	197	15	253	30	243		296667	5.47227			410	2.61278
20227	PTB-ve	60		24	48	2	1b	25	No	No	8	No	24	No	48	No	24		No	24		No		No	48	No	48	2	38	17.3604	Pos	Neg	1.9	0.6	9	54	6	159	14	149.5	15			618212	5.79114
20233	L/node	80		24	48	2	1b	28	No	No	8	No	24	No	48	No	24		No	24		No		No	24	No	48	2	32	17.5064	Neg	Neg	3.6	0.8	12	176	10	423	39	383.5	20	417		44892	4.65217			40	1.6
20235	PTB-ve	60		24	48	2	2a	28	No	No	8	No	24	No	48	No	24		No	24		No		No	24	No	48	2	33	19.1953	Neg	Neg	3.2	1	11.4	55	3	193	16	394	14	417		332491	5.52178			40	1.6
20242	PTB-ve	80		24	48	2	1b	28	No	No	8	No	24	No	48	No	24		No	24		No		No	24	No	48	2	34	22.9421	Neg	Neg	2.6	0.9	8.6	65	6			167	15	152	11	616423	5.78988			18047	4.25641
20252	PTB-ve	100		24	48	2	1d	28	No	No	8	No	24	No	48	No	24		No	24		No		No	24	No	48	1	38	19.2277	Neg	Neg	4.1	0.7	19.1	192	13			164	12	223	17	3560	3.55145			40	1.6
20257	PTB-ve	90		24	48	2	2a	28	No	No	8	No	24	No	48	No	24		No	24		No		No	24	No	48	2	45	19.9219	Neg	Neg	3	0.6	12.9	69	14	124	17	371	33	552	27	332491	5.52178			40	1.6
20301	L/node	80		24	48	2	1d	24	No	No	8	No	24	No	48	No	24		No	24		No		No	24	No	48	2	39	16.7969	Neg	Neg	3	1.8	10.4	132	23	281	31	299	33	433	26	181870	5.25976	4048	3.60724	40	1.6
20302	PTB-ve	90		6	6	2	1b	28	No	No	6	No	6	No	6	No	6		No	6		No		Yes	6	Yes	6	1	38	18.7305	Neg	Neg	4.1	1	9.4	84	6							338172	5.52914
20304	PTB-ve	80		4	4	2	2a	28	No	No	4	No	4	No	4	No	4		No	4		No		Yes	4	Yes	4	2	39	15.3967	Neg	Neg	3.4	1.4	11.2	46	8							322245	5.50819
20341	L/node	70		24	48	2	1b	28	No	No	8	No	24	No	48	No	24		No	24		No		No	24	No	48	2	35	18.8324	Neg	Neg	4.2	0.9	9.9	29	5	90	7	175	5	110	5	669038	5.82545	54073	4.73298	448594	5.65185
20342	PTB-ve	90		24	48	2	1b	28	No	No	8	No	24	No	48	No	24		No	24		No		No	24	No	48	2	30	15.9439	Neg	Neg	3.3	0.7	10.3	50	4	46	7	43.5	6			219066	5.34057			49676	4.69615
20347	PTB-ve	90		24	48	2	2a	25	No	No	8	No	24	No	48	No	8		No	8		No		No	48	No	48	1	55	33.7838	Neg	Neg	4.5	0.6	17.9	197	10	272				407	26	14701	4.16735
20351	L/node	90		16	16	2	1d	29	No	No	8	Yes	16	Yes	16	No	16		Yes	16	PCP	No		No	16	No	16	2	24	18.5185	Neg	Neg	4.2	0.7	11.8	122	17	295	21					267234	5.42689
20352	PTB-ve	80		24	48	2	1b	27	No	No	8	No	24	No	48	No	24		No	24		No		No	24	No	48	1	30	23.5556	Neg	Neg	2.7	1.1	8.4	140	11	153	11	137	12	166	16	271244	5.43336			40	1.6
20384	Pleural	90		24	48	2	2a	30	No	No	8	No	24	No	48	No	24		No	24		No		No	24	No	48	1	40	21.6713	Neg	Neg	2.5	1.5	10.8	110	11	790	39	546	18	467	21	2224	3.34713			40	1.6
20447	PTB-ve	100		12	12	2	2a	25	No	No	8	No	12	No	12	No	12		No	12		No		Yes	12	Yes	12	1	28	18.662	Neg	Neg	3.3	0.6	11.6	128	12							70058	4.84546
20471	PTB-ve	70		24	48	2	1d	28	No	No	8	No	24	No	48	No	24		No	24		No		No	24	No	48	1	32	18.3143	Neg	Neg	3.6	0.7	11.2	70	16	179	18	192	43	304		36300	4.55991			40	1.6
20511	L/node	80		4	4	2	1d	23	No	Yes	4	Yes	4	Yes	4	No	4		Yes	4	Crypt menin	No		No	4	No	4	1	48	17.7096	Neg	Neg	3.3	0.6	12.9	93	9							569876	5.75578
20512	PTB-ve	80		24	48	2	1b	28	No	No	8	No	24	No	48	No	24		No	24		No		No	24	No	48	2	32	17.7086	Neg	Neg	2.4	1.2	13.6	21	11	78	16	75.5	8	107	15	817052	5.91225			121	2.08279
20522	PTB+ve	100	Yes	24	48	2	1b	28	No	No	8	No	24	No	48	No	24		No	24		No		No	24	No	48	2	41	19.5918	Neg	Neg	3.7	1.4	15.1	100	13	119	9	121.5	10	237	10	1114134	6.04694			40	1.6
20532	PTB+ve	80	Yes	24	48	2	1b	28	No	No	8	No	24	No	48	No	24		No	24		No		No	24	No	48	2	52	15.2249	Neg	Neg	2.8	1.2	9.4	41	5	115	11	118.5	11	235	17	104070	5.01733			40	1.6
20551	Pleural	80		24	48	2	1d	29	No	No	8	No	24	No	48	No	24		No	24		No		No	24	No	48	1	39	23.2335	Neg	Neg	4.6	0.8	14.9	75	4	149	6	127.5	7	127	10	6783345	6.83144	50435	4.70273	40	1.6
20572	PTB-ve	90		24	48	2	1b	29	No	No	8	No	24	No	48	No	24		No	24		No		No	24	No	48	2	45	20.9877	Neg	Neg	3.8	1	11.9	19	8	86	13	83	19	136	19	654239	5.81574			40	1.6
20582	PTB+ve	70	Yes	24	48	2	1b	29	No	No	8	No	24	No	48	No	24		No	24		No		No	24	No	48	2	60	18.3642	Neg	Neg	3.2	0.9	9.6	99	19	324	26	332.5	13	370	27	6784	3.83149			40	1.6
20592	L/node	90		24	48	2	1d	26	No	No	8	No	24	No	48	No	24		No	24		No		No	24	No	48	1	43	19.025	Neg	Neg	4	0.9	13.3	139	11	157	17	231	22	239	23	641937	5.80749			2341	3.3694
20612	PTB-ve	70		24	48	2	1d	38	No	No	8	No	24	No	48	No	24		No	24		No		No	24	No	48	2	52	20.371	Neg	Neg	3.2	1	11	19	2	108	11	153.5	12	131	17	570966	5.75661			40	1.6
20621	Diss TB	80		24	48	2	1d	28	No	No	8	No	24	No	48	No	24		No	24		No		No	24	No	48	2	38	15.4315	Neg	Neg	3.5	1	8.4	46	9	144	16	172	15	187	16	98487	4.99338	3012	3.5	40	1.6
20622	PTB-ve	80		24	48	2	1d	24	No	No	8	No	24	No	48	No	24		No	24		No		No	24	No	48	1	23	22.6326	Neg	Neg	5	0.7	11.4	84	7	323	27	302.5	24			78640	4.89564			1951	3.29026
20682	PTB-ve	90		24	48	2	1b	29	No	No	8	No	24	No	48	No	24		No	24		No		No	24	No	48	2	43	20.2449	Neg	Neg	3.8	0.9	11.3	57	6	104	5	176	9	165	8	104070	5.01733			76543	4.88391
20691	PTB-ve	70		12	12	2	1b	28	No	No	8	Yes	12	Yes	12	No	12		Yes	12	PCP, pneumonia,sepsis	Yes	hepatitis	No	12	No	12	1	45	14.5682	Neg	Neg	2.8	0.6	12.2	35	3							768986	5.88592	12458	4.09545
20692	PTB-ve	90		24	48	2	1d	32	No	No	8	No	24	No	48	No	24		No	24		No		No	24	No	48	1	30	19.3548	Neg	Neg	3	1.1	10.6	46	5	78	7	140	16	210	17	678324	5.83144			162	2.20952
20701	PTB-ve	90		24	48	2	1b	30	No	No	8	No	24	No	48	No	24		No	24		No		No	24	No	48	1	40	19.736	Neg	Neg	3.5	0.9	9.4	69	15	255	16	340.5	24	285	28	3567435	6.55236			40	1.6
20702	PTB-ve	80		4	4	2	1d	33	No	Yes	4	Yes	4	Yes	4	No	4		Yes	4	sepsis	No		No	4	No	4	2	45	17.301	Pos	Neg	3	1.7	8.3	72	2							430422	5.63389
20761	L/node	100		24	48	2	1b	32	No	No	8	No	24	No	48	No	24		No	24		No		No	24	No	48	1	35	17.6254	Neg	Neg	3.1	0.6	10.3	48	4	75	8	105	7	97	8	36318	4.56012			40	1.6
20771	PTB-ve	100		24	48	2	1d	28	No	No	8	No	24	No	48	No	24		No	24		No		No	24	No	48	2	50	20.4511	Neg	Neg	3	0.9	12.8	38	8	219	10	237.5	15	219	12	13182	4.11998			40	1.6
20802	PTB-ve	80		24	48	2	1b	33	No	No	8	No	24	No	48	No	24		No	24		No		No	24	No	48	1	38	16.4062	Neg	Neg	3.1	1.2	9.7	87	11	369	15	280	16	337		144874	5.16099			40	1.6
20811	L/node	80		24	48	2	1b	29	No	No	8	No	24	No	48	No	24		No	24		No		No	24	No	48	2	42	22.4813	Neg	Neg	3.4	0.8	10.2	90	14	183	20	186	20	151	21	335849	5.52614			40	1.6
20822	PTB-ve	80		24	28	2	1b	35	No	No	8	No	24	No	20	No	24		No	24		No		No	24	Yes	28	1	26	19.563	Neg	Neg	3.8	1.5	9.4	63	3	126	6	150.5	9			147901	5.16997
20832	PTB-ve	80		24	48	2	1d	33	No	No	8	No	24	No	28	No	24		No	24		No		No	24	No	48	2	28	18.1661	Neg	Neg	4.3	1.3	14.7	91	15	383	16	352.5	15	276	18	189549	5.27772			84045	4.92451
20841	PTB+ve	100	Yes	24	48	2	1b	28	No	No	8	No	24	No	48	No	24		No	24		No		No	24	No	48	2	41	17.9151	Neg	Neg	3.9	0.7	10.7	60	5	120	7	189.5	8	119	6	559283	5.74763	10257	4.01102	40	1.6
20842	PTB-ve	90		24	48	2	1b	24	No	No	8	No	24	No	48	No	24		No	24		No		No	24	No	48	2	20	19.5502	Neg	Neg	4.4	1.3	14.6	78	5	483	18	397.5	15	354	19	2420	3.38382
20861	L/node	90		3	3	2	Not	Not	No	No	3	No	3	No	3	No	3		No	3		No		Yes	3	Yes	3	2	26	20.0184	Pos	Neg	4.1	0.9	13.2	128	13							47111	4.67312
20862	PTB-ve	70		24	48	2	1b	28	No	No	8	No	24	No	48	No	24		No	24		No		No	24	No	48	2	28	16.7969	Neg	Neg	4.1	1.7	11.4	72	7	419	20	371.5	15	505	29	570966	5.75661			40	1.6
20872	PTB+ve	80	Yes	24	48	2	1b	28	No	No	8	No	24	No	48	No	24		No	24		No		No	24	No	48	1	38	25.3333	Neg	Neg	3.8	1.2	10.4	34	4	285	27	242	20	231	17	1114134	6.04694			40	1.6
20961	PTB-ve	80		16	16	2	1d	28	No	No	8	Yes	16	Yes	16	No	16		Yes	16	sepsis	Yes	AIDP, PTE	No	16	No	16	1	23	16.4354	Neg	Neg	3.6	0.8	9.4	48	10	164	15					794836	5.90028	21379	4.32999
20971	PTB-ve	100		24	48	2	1d	28	No	No	8	No	24	No	48	No	24		No	24		No		No	24	No	48	1	57	22.8928	Neg	Neg	4	0.9	10.3	55	3	110	7	106.5	11	130	11	514890	5.71171	3388	3.5	274	2.43775
20981	L/node	100		24	48	2	1d	28	No	No	8	No	24	No	48	No	24		No	24		No		No	24	No	48	2	28	19.7232	Neg	Neg	4.2	0.8	12.4	70	16	265	20	246	25	265	20	5878	3.76923	1654	3.21854	40	1.6
20991	L/node	100		24	48	2	1d	28	No	No	8	No	24	No	48	No	24		No	24		No		No	24	No	48	2	20	19.6232	Pos	Neg	4.3	1	15.6	46	17	401	24	392.5	23	522	25	47111	4.67312	2625	3.41913	40	1.6
21031	L/node	100		24	48	2	1d	28	No	No	8	No	24	No	48	No	24		No	24		No		No	24	No	48	1	32	16.0145	Neg	Neg	2.8	0.6	8.9	143	15	198	14	291	23	155	13	19499	4.29001	1277	3.10619	40	1.6
21041	PTB-ve	100		20	20	2	1d	33	No	No	8	Yes	20	Yes	20	No	20		Yes	20	sepsis	Yes	hepatitis	No	20	No	20	2	35	19.5717	Neg	Neg	4.5	1.2	13.4	131	9	212	9					123769	5.09261	2788	3.44529
21061	Pleural	90		24	48	2	1d	28	No	No	8	No	24	No	48	No	24		No	24		No		No	24	No	48	2	29	17.474	Neg	Neg	3.2	0.9	10	21	11	276	26	154	23	263	24	1244018	6.09483			221	2.34439
21131	Pleural	100		24	48	2	1d	28	No	No	8	No	24	No	48	No	24		No	24		No		No	24	No	48	1	28	19.052	Neg	Neg	4	0.6	10	64	11	224	20	197.5	24	189	22	286619	5.4573			40	1.6
21151	PTB-ve	100		24	48	2	1d	28	No	No	8	No	24	No	48	No	24		No	24		No		No	24	No	48	1	28	19.2894	Neg	Neg	2.6	0.6	11.5	42	4	192	14	158.5	15	207	24	747033	5.87334			40	1.6
21201	PTB-ve	100		24	48	2	1d	28	No	No	8	No	24	No	48	No	24		No	24		No		No	24	No	48	2	28	18.9069	Neg	Neg	4.3	0.9	13.6	68	6	69	12	98	11	191	17	371035	5.56941	710	2.85126	40	1.6
21251	PTB-ve	100		4	4	2	Not	Not	No	No	4	No	4	No	4	No	4		No	4		No		Yes	4	Yes	4	2	39	21.0077	Neg	Neg	4.4	1	11.3	10	2							79872	4.90239
21261	PTB-ve	90		1	1	2	Not	Not	Yes	Yes	1	Yes	1	Yes	1	No	1		No	1		Yes	cardiac: pulmonary HTN, severe MS	No	1	No	1	1	34	15.7808	Neg	Neg	2.8	0.5	11.6	12	7							173305	5.23881
21271	PTB+ve	70	Yes	24	48	2	2a	34	No	No	8	No	24	No	48	No	24		No	24		No		No	24	No	48	1	30	15.9875	Neg	Neg	4.9	0.7	9.3	63	14	243	15	217	20	140	15	601792	5.77945			82900	4.91855
21301	L/node	70		24	48	2	2a	26	No	No	8	No	24	No	48	No	24		No	24		No		No	24	No	48	1	18	15.4164	Neg	Neg	2.7	0.8	8.1	98	11	676	54	619.5	52	436	35	5039857	6.70242			40	1.6
21311	L/node	100		24	48	2	2a	28	No	No	8	No	24	No	48	Yes	12	L/node abscess	No	24		No		No	24	No	48	1	36	18.7305	Neg	Neg	3	0.7	9.8	122	5	499	19	433	27	344	33	1314532	6.11877			40	1.6
21321	PTB-ve	100		24	48	2	2a	24	No	No	8	No	24	No	48	No	24		No	24		No		No	24	No	48	1	45	20.7967	Neg	Neg	4.8	0.7	12.8	61	12	158	13	163	15	330	29	113824	5.05623	97782	4.99026	55678	4.74568
21361	L/node	100		24	48	2	2a	35	No	No	8	No	24	No	48	No	24		No	24		No		No	24	No	48	1	28	18.4265	Neg	Neg	4.2	0.9	10.9	104	6	571	7	401	17	189		1018656	6.00803	2566	3.40926	9345	3.97058
21381	L/node	80		6	6	2	2a	28	No	Yes	6	Yes	6	Yes	6	No	6		Yes	6	Crypt menin	No		No	6	No	6	1	26	16.3847	Neg	Neg	1.9	2.4	7.6	93	12							258469	5.41241	8375	3.92298
21431	PTB-ve	90		24	48	2	2a	28	No	No	8	No	24	No	48	No	24		No	24		No		No	24	No	48	1	45	18.8776	Neg	Neg	2.8	1	10.4	78	8			110	10	140	12	369100	5.56714			5051	3.70338
21441	L/node	100		24	48	2	2a	28	No	No	8	No	24	No	48	No	24		No	24		No		No	24	No	48	2	28	17.4413	Neg	Neg	3.8	1	12.7	31	3			98	7	213	12	38577	4.58633			40	1.6
21471	L/node	100		24	48	2	2a	28	No	No	8	No	24	No	48	No	24		No	24		No		No	24	No	48	1	30	17.1468	Neg	Neg	4.1	1.2	12.9	133	14	129	18	167	16	322	24	208749	5.31962	6882	3.83771	40	1.6
21531	L/node	100		24	48	2	2a	32	No	No	8	No	24	No	48	No	24		No	24		No		No	24	No	48	1	45	17.4818	Neg	Neg	3.4	1.4	8.7	55	5	21	2	79	4	138	14	153086	5.18494			40	1.6
21581	PTB-ve	70		24	48	2	2a	28	No	No	8	No	24	No	48	No	24		No	24		No		No	24	No	48	1	30	19.3962	Neg	Neg	3.6	1.1	8.9	62	7			239	17	435	35	44584	4.64918			507	2.70501
21591	L/node	100		24	48	2	2a	28	No	No	8	No	24	No	48	No	24		No	24		No		No	24	No	48	2	27	19.1358	Neg	Neg	4.3	1	13.6	80	12			200	13	176	19	2511	3.39985			40	1.6
21651	L/node	100		24	48	2	2a	27	No	No	8	No	24	No	48	Yes	6	HZ rash	No	24		No		No	24	No	48	2	28	17.7557	Neg	Neg	3.5	1	11.4	128	13	351	20	275.5	17	348	19	51885	4.71504			40	1.6
21681	PTB-ve	90		24	48	2	2a	30	No	No	8	No	24	No	48	No	24		No	24		No		No	24	No	48	2	35	16.0733	Neg	Neg	3.3	1	10.7	26	3	69	7	108	11	237	18	345237	5.53812			40	1.6
21711	L/node	100		24	48	2	2a	28	No	No	8	No	24	No	48	No	24		No	24		No		No	24	No	48	1	24	19.5312	Neg	Neg	3.9	1.1	12	43	4	101	6	141	9	168	17	317834	5.5022			40	1.6
21821	PTB-ve	100		24	48	2	2a	28	No	No	8	No	24	No	48	No	24		No	24		No		No	24	No	48	1	40	19.052	Neg	Neg	4	1.2	12.5	182	10	390	20	421.5	23	449	34	1000	3			40	1.6
21831	PTB+ve	100	Expired	5	5	2	2a	32	No	Yes	5	Yes	5	Yes	5	No	5		No	5		Yes	sucide	No	5	No	5	2	38	17.5064	Neg	Neg	3.5	1.3	11.1	21	1							74131	4.87			40	1.6
21841	PTB-ve	80		4	4	2	2a	31	No	Yes	4	Yes	4	Yes	4	No	4		Yes	4	CNS Toxo	No		No	4	No	4	1	30	17.4747	Neg	Neg	2.7	0.5	6.1	90	7							559283	5.74763	17211	4.23581
21851	PTB-ve	90		24	48	2	2a	28	No	No	8	No	24	No	48	No	24		No	24		No		No	24	No	48	2	48	19.1953	Neg	Neg	3.1	0.9	10.3	68	6	459	31	243.5	21	336	34	794836	5.90028	2976	3.47363	40	1.6
21871	PTB+ve	100	MDR TB	24	28	2	2a	28	No	No	8	No	24	No	28	No	24		No	24		No		No	28	Yes	28	1	30	19.7777	Neg	Neg	3.7	0.8	14.2	34	2	113	8	127.5	10			106978	5.02929			250	2.39794
21881	PTB-ve	100		24	48	2	2a	28	No	No	8	No	24	No	48	No	24		No	24		No		No	24	No	48	1	50	21.7502	Neg	Neg	2.6	1.9	9	21	2	35	5	35.5	4	35	5	205891	5.31364			40	1.6
21951	L/node	100		24	48	2	2a	29	No	No	8	No	24	No	48	Yes	12	L/node	No	24		No		No	24	No	48	1	37	19.6752	Neg	Neg	3.1	0.9	10.4	105	5	361	15	264.5	8	396	20	83473	4.92155			40	1.6
21961	PTB-ve	100		24	48	2	2a	26	No	No	8	No	24	No	48	No	24		No	24		No		No	24	No	48	2	42	15.8261	Neg	Neg	2.6	0.9	13.7	156	17	399	19	448	24	582	25	13256	4.12241	3965	3.59824	40	1.6
22001	PTB-ve	60		24	48	2	2a	28	No	No	8	No	24	No	48	No	24		No	24		No		No	24	No	48	1	30	14.1994	Neg	Neg	2.2	0.9	7.9	122	11	243	32	249.5	30	570	20	72725	4.86168			40	1.6
22011	PTB-ve	100		24	48	2	2a	31	No	No	8	No	24	No	48	No	24		No	24		No		No	24	No	48	1	35	17.5668	Neg	Neg	4.2	1	9	39	4	222	12	144	20	152	15	36256	4.55938			40	1.6
22021	PTB+ve	80	Yes	24	48	2	2a	28	No	No	8	No	24	No	48	No	24		No	24		No		No	24	No	48	2	35	16.5289	Pos	Neg	3.6	0.9	15.8	128	25	94	7	91.5	9	162	12	273120	5.43635	5220	3.71767	40	1.6
22081	PTB-ve	80		24	48	2	2a	30	No	No	8	No	24	No	48	No	24		No	24		No		No	24	No	48	1	35	14.3883	Neg	Neg	2.6	0.6	11	55	9	223	37	304	35	321	23	551627	5.74165			40	1.6
22101	PTB+ve	100	Yes	24	48	2	2a	28	No	No	8	No	24	No	48	No	24		No	24		No		No	24	No	48	1	47	19.4708	Neg	Neg	2.8	0.8	9.3	107	16	113	17	150	19	115	18	14801	4.17029	2271	3.4	537	2.72997
20021	PTB+ve	80	Yes	24	48	3	1d	56	No	No	8	No	24	No	48	No	24		No	24				No	24	No	48	1	37	20.4444	Neg	Neg	3.4	0.4	8.5	124	11	170	29	270	19	611	22	24310	4.38578	7600	3.88081	725	2.86034
20031	PTB+ve	70	Yes	24	48	3	1d	82	No	No	8	No	24	No	48	No	24		No	24				No	24	No	48	2	35	16.1616	Pos	Neg	2.9	0.9	11.8	36	6	67	9	88	11			34210	4.53415			40	1.6
20042	PTB+ve	100	Yes	24	48	3	1b	60	No	No	8	No	24	No	44	No	24		No	24				No	24	Yes	44	1	40	18.9866	Pos	Neg	4.3	1	14.5	83	8	139	17	439	17	357	16	55348	4.7431			40	1.6
20052	PTB+ve	100	Yes	24	48	3	1d	61	No	No	8	No	24	No	48	No	24		No	24				No	24	No	48	2	32	17.8359	Neg	Neg	2.5	1.4	8.1	12	2	56	7	93	10	42	8	63361	4.80182	54954	4.74	2678	3.42781
20054	PTB-ve	80		24	48	3	1b	54	No	No	8	No	24	No	48	No	24		No	24				No	24	No	48	1	30	17.4818	Neg	Neg	3.4	1.1	10.7	56	6	160	17	235	17	231	16	5601	3.74827			40	1.6
20064	PTB-ve	50		16	16	3	1b	74	No	No	8	No	16	No	16	No	16		No	16				Yes	16	Yes	16	2	28	22.5827	Neg	Neg	3.6	1.2	17.7	60	8	56	5					697283	5.84341
20066	Pleural	90		24	48	3	2a	56	No	No	8	No	24	No	48	No	20		No	20				No	24	No	48	1	50	20.6	Neg	Neg	2.5	1	12.1	102	7	94	9	206	9	227	14	22431	4.35085
20068	PTB-ve	50		24	48	3	2a	49	No	No	8	No	24	Yes	44	No	24		No	24				No	24	No	48	1	30	15.9334	Neg	Neg	1.9	0.4	10.9	119	10	161	19	298	16	331	25	117005	5.0682
20071	L/node	70		24	48	3	1b	58	No	No	8	No	24	No	48	No	24		No	24				No	24	No	48	1	53	17.8465	Neg	Neg	2.6	0.6	9.3	71	8	138	13	290	16	133	17	196543	5.29346	30902	4.48999	40	1.6
20072	PTB-ve	100		4	4	3	Not	Not	Yes	Yes	4	Yes	4	Yes	4	No	4		Yes	4	sepsis, pneumonia, PCP			No	4	No	4	2	29	18.3391	Neg	Neg	2.7	0.6	12.7	89	9							6840	3.83506
20074	PTB-ve	90		4	4	3	2a	79	No	No	4	No	4	No	4	No	4		No	4				Yes	4	Yes	4	1	33	16.7126	Neg	Neg	1.9	0.7	11.3	47	9							146600	5.16613
20084	PTB-ve	50		4	4	3	2a	76	No	No	4	No	4	No	4	No	4		No	4				Yes	4	Yes	4	1	46	15.8173	Pos	Neg	2.4	1	9.9	110	11							794836	5.90028
20086	L/node	70		24	48	3	2a	62	No	No	8	No	24	No	32	No	24		No	24				No	24	No	48	1	30	15.625	Neg	Neg	2.9	0.6	11.4	103	7	116	14	161	16	168	19	127669	5.10609
20094	PTB+ve	80	Yes	24	48	3	1b	68	No	No	8	No	24	No	48	No	24		No	24				No	24	No	48	1	22	17.5781	Neg	Neg	3.4	1	10.4	79	12	86	11	291	12	283	11	50472	4.70305			40	1.6
20102	PTB-ve	100		24	48	3	1d	56	No	No	8	No	24	No	48	No	24		No	24				No	24	No	48	2	51	22.1453	Neg	Neg	2.5	1	8.5	70	12	98	12	118	13	213	12	5010	3.69984			40	1.6
20131	PTB+ve	90	Yes	24	48	3	1d	64	No	No	8	No	24	No	48	No	24		No	24				No	24	No	48	2	56	15.6735	Neg	Neg	4.4	0.9	12.7	83	18	87	28	189				8239	3.91587			40	1.6
20141	L/node	60		24	48	3	1b	58	No	No	8	No	24	No	48	No	24		No	24				No	24	No	48	2	40	16.2	Neg	Neg	4.2	1	11.5	10	1	46	11	200	16	169	19	436396	5.63988			40	1.6
20178	PTB-ve	100		24	48	3	2a	55	No	No	8	No	24	No	48	No	24		No	24				No	24	No	48	2	39	18.424	Neg	Neg	3.4	1	9.5	63	6	184	42	488	15			211987	5.32631
20181	Pleural	70		24	48	3	1b	58	No	No	8	No	24	No	48	No	24		No	24				No	24	No	48	1	26	17.0656	Neg	Neg	3.1	0.5	11	48	6	74	15	105	6	156	14	125854	5.09987	8317	3.91997	6734	3.82827
20205	L/node	60		24	48	3	2a	56	No	No	8	No	24	No	44	No	20		No	20				No	24	No	48	1	50	15.786	Neg	Neg	2.6	0.9	9.5	140	14	132	48					151356	5.18
20212	PTB-ve	100		24	48	3	1b	56	No	No	8	No	24	No	48	No	24		No	24				No	24	No	48	1	30	14.876	Neg	Neg	2.6	0.6	9.8	85		273		416		246		2046444	6.311			40	1.6
20215	PTB+ve	60	Yes	24	48	3	2a	56	No	No	8	No	24	No	36	No	8		No	8				No	24	No	48	2	25	21.9525	Neg	Neg	2.5	1	12.1	75	7							861656	5.93533			72	1.85733
20222	PTB-ve	100		24	48	3	1d	61	No	No	8	No	24	No	28	No	24		No	24				No	24	No	48	2	36	23.8751	Neg	Neg	3.5	0.7	14.3	124	11	169	11	275.5	12			2046584	6.31103
20231	PTB+ve	70	Yes	24	48	3	1d	58	No	No	8	No	24	No	48	No	24		No	24				No	24	No	48	2	25	20	Neg	Neg	3.4	0.9	16	24	3	63	8	66	7	108	5	647654	5.81134	13800	4.13988	7689	3.88587
20232	PTB-ve	50		24	48	3	1b	60	No	No	8	No	24	No	48	No	24		No	24				No	24	No	48	1	28	19.1406	Pos	Neg	2.4	0.9	8	45		145		179		175	17	412534	5.61546	660693	5.82	98543	4.99363
20237	PTB+ve	60	Expired	1	1	3	Not	Not	Yes	Yes	1	Yes	1	Yes	1	No	1		Yes	1	sepsis			No	1	No	1	2	21	18.7	Neg	Neg	2.5	0.4	10.9	76	13							773928	5.8887
20247	PTB-ve	90		24	48	3	2a	57	No	No	8	No	24	No	48	No	24		No	24				No	24	No	48	2	60	16.3265	Neg	Neg	2.9	0.8	14.1	54	6				15			377928	5.57741			40	1.6
20261	Pleural	80		24	48	3	1d	55	No	No	8	No	24	No	48	No	24		No	24				No	24	No	48	2	52	24.3824	Neg	Neg	4.3	0.9	16.1	50	8	116	8	81	9	49	7	98487	4.99338	21923	4.3409	4567	3.65963
20262	PTB+ve	100	Yes	24	48	3	1d	61	No	No	8	No	24	No	48	No	24		No	24				No	24	No	48	1	30	18.1061	Neg	Neg	3.5	0.8	12.6	117		115	18	273	22	164		412583	5.61551	30902	4.48999	40	1.6
20272	PTB-ve	100		10	10	3	Not	Not	No	No	8	No	10	No	10	No	10		No	10				Yes	10	Yes	10	1	28	18.8588	Neg	Neg	3.1	0.7	10.4	85	13							214583	5.3316	14791	4.17
20274	PTB-ve	100		20	20	3	1d	56	No	No	8	Yes	20	Yes	20	No	20		Yes	20	Crypt menin			No	20	No	20	1	35	15.0551	Neg	Neg	4	0.8	12	30	8	20	9	178	18			507842	5.70573
20282	PTB-ve	90		20	20	3	1b	56	No	No	8	Yes	20	Yes	20	No	20		Yes	20	sepsis			No	20	No	20	1	25	19.7711	Neg	Neg	3.2	0.7	9.4	65		22	1	15	1			1295367	6.11239	4169	3.62003	40	1.6
20284	PTB-ve	90		24	48	3	1d	71	No	No	8	No	24	No	48	No	24		No	24				No	24	No	48	1	35	14.758	Neg	Neg	3.1	1.1	9.7	50	3	55	3	186	8	125		507842	5.70573
20287	PTB-ve	100		24	48	3	2a	56	No	No	8	No	24	No	44	No	20		No	20				No	24	No	44	2	39	18.9619	Neg	Neg	2.9	0.9	11.1	100		225		825	34			691325	5.83968
20292	PTB-ve	100		20	20	3	1b	56	No	No	8	No	20	No	20	No	20		No	20				Yes	20	Yes	20	2	35	17.8145	Pos	Neg	3.9	0.8	9.6	61		100		202				1296537	6.11278
20294	PTB+ve	80	Yes	24	48	3	1b	70	No	No	8	No	24	No	48	No	24		No	24				No	24	No	48	1	33	13.7174	Neg	Neg	3.1	1	10.4	56	4	210	10	773	30	399		239599	5.37949			40	1.6
20344	PTB-ve	90		24	48	3	1d	62	No	No	8	No	24	No	48	No	24		No	24				No	24	No	48	1	33	19.433	Neg	Neg	3.9	1.2	11.4	105	11	121	9	311	17	416	25	842250	5.92544			40	1.6
20371	PTB-ve	60		24	48	3	1b	69	No	No	8	No	24	No	48	No	24		No	24				No	24	No	48	1	28	13.1168	Neg	Neg	4.3	0.9	10.4	33	9	90	22	288	24			170343	5.23132			63	1.79934
20372	PTB-ve	60		24	48	3	1b	55	No	No	8	No	24	No	48	No	24		No	24				No	24	No	48	1	27	20.9275	Neg	Neg	3.6	1	8.3	79	11	157	27	291	35	306		155671	5.19221			40	1.6
20374	PTB-ve	100		24	48	3	1b	55	No	No	8	No	24	No	48	No	24		No	24				No	24	No	48	1	30	19.1746	Neg	Neg	3.7	1	8.7	112	9	153	20	227	9	393		922484	5.96496			40	1.6
20377	PTB-ve	100		2	2	3	Not	Not	Yes	Yes	2	Yes	2	Yes	2	No	2		No	24		Yes	hepatitis,? Acute renal failure	No	2	No	2	2	51	18.3768	Neg	Neg	4.3	0.7	15.2	29	2							196523	5.29341
20381	PTB-ve	70		24	48	3	1d	96	No	No	8	No	24	No	48	No	24		No	24				No	24	No	48	1	58	18.7783	Neg	Neg	2.9	0.6	8.5	151	17	216	26	250	29	310	22	278659	5.44507	59142	4.7719	967	2.98543
20404	PTB-ve	90		24	48	3	2a	60	No	No	8	No	24	No	48	No	24		No	24				No	24	No	48	1	30	14.0625	Neg	Neg	3	0.7	9.7	113	9	192	13		40	341	23	382836	5.58301
20411	L/node	100		24	48	3	1b	58	No	No	8	No	24	No	48	No	24		No	24				No	24	No	48	1	30	17.0656	Neg	Neg	2.9	0.9	8.5	75	17	104	19	261	17	141	20	17343	4.23912	31622	4.49999	40	1.6
20412	PTB-ve	100		20	20	3	1b	54	No	No	8	Yes	20	Yes	20	No	20		Yes	20	sepsis, pneumonia, PCP			No	20	No	20	1	36	15.22	Neg	Neg	2.7	1.1	10.2	37	6	91	13	161				1513561	6.18
20437	PTB-ve	90		4	4	3	Not	Not	No	No	4	No	4	No	4	No	4		No	4				Yes	4	Yes	4	2	41	16.7277	Neg	Neg	3.2	0.9	10.7	113	14							22421	4.35065
20441	L/node	100		24	48	3	1d	57	No	No	8	No	24	No	48	No	24		No	24				No	24	No	48	1	32	22.0604	Neg	Neg	3.9	1.1	9.4	77	14	165	21	477	23	564	25	396258	5.59798			725	2.86034
20442	PTB-ve	80		24	48	3	1b	65	No	No	8	No	24	No	48	No	24		No	24				No	24	No	48	2	36	20.5693	Neg	Neg	3.3	0.7	10.2	87	9	424	13	241	20	431		11000	4.04139			40	1.6
20444	Pleural	80		24	48	3	2a	76	No	No	8	No	24	No	48	No	24		No	24				No	24	No	48	2	33	23.3091	Neg	Neg	4	1	10.1	130	11	164	11		12			229484	5.36075
20461	PTB+ve	100	Yes	24	48	3	1d	60	No	No	8	No	24	No	48	No	24		No	24				No	24	No	48	1	29	14.5349	Pos	Neg	3.4	0.9	11.2	108	13	200	14	220	14	277	16	19906	4.29898	17782	4.24998	40	1.6
20462	PTB-ve	80		2	2	3	Not	Not	No	No	2	No	2	No	2	No	2		No	2				Yes	2	Yes	2	1	30	18.4425	Neg	Neg	3.9	0.6	12.9	56	5							2974066	6.47335
20474	PTB-ve	60		24	48	3	2a	53	No	No	8	No	24	No	48	No	24		No	24				No	24	No	48	2	57	19.5	Neg	Neg	3.2	0.8	9.1	74	9	118	13	216	14	347	21	91213	4.96006			40	1.6
20501	PTB-ve	70		24	48	3	1d	58	No	No	8	No	24	No	48	No	24		No	24				No	24	No	48	1	35	14.758	Pos	Neg	1.6	0.8	9.6	50	8	82	15	55	3	102	21	160206	5.20468			40	1.6
20504	PTB+ve	70	Yes	24	48	3	2a	56	No	No	8	No	24	No	32	No	24		No	24				No	24	No	48	1	38	12.487	Neg	Neg	2.8	0.5	13.2	39	3	69	14	164	17	228		842510	5.92558
20521	L/node	90		24	48	3	1d	56	No	No	8	No	24	No	48	No	24		No	24				No	24	No	48	2	49	20.9366	Neg	Neg	4.6	1.6	15.3	71	5	79	9	170	10	236	8	125892	5.1	8592	3.93409	40	1.6
20524	PTB+ve	80	Expired	6	6	3	Not	Not	Yes	Yes	6	Yes	6	Yes	6	No	6		Yes	6	sepsis			No	6	No	6	1	45	21.5	Neg	Neg	3.6	0.7	8.5	8	2							248520	5.39536
20531	L/node	100		24	48	3	1d	59	No	No	8	No	24	No	48	No	24		No	24				No	24	No	48	1	65	21.6413	Neg	Neg	3.9	1.4	12.6	72	9	172	13	161	9	192	14	4252	3.62859	1587	3.20058	976	2.98945
20541	PTB+ve	70	Expired	3	3	3	Not	Not	Yes	Yes	3	Yes	3	Yes	3	No	3		Yes	3	sepsis			No	3	No	3	2	31	19.1111	Neg	Neg	3.8	0.7	13.5	103	8							382836	5.58301
20552	PTB+ve	80	Yes	24	48	3	1d	55	No	No	8	No	24	No	48	No	24		No	24				No	24	No	48	1	23	19.9755	Neg	Neg	3.1	0.8	9.8	135	11	205	20	205	10	250		1974066	6.29536	54954	4.74	8965	3.95255
20562	PTB+ve	80	Yes	24	48	3	1d	56	No	No	8	No	24	No	48	No	24		No	24				No	24	No	48	1	25	21.2279	Neg	Neg	4	1.1	13.5	159	23	244	28	263	29	531		559283	5.74763			40	1.6
20601	PTB-ve	70		2	2	3	Not	Not	Yes	Yes	2	Yes	2	Yes	2	No	2		Yes	2	PCP, pneumonia	No		No	2	No	2	1	42	19.5312	Neg	Neg	3.3	0.8	8.8	44	6							56132	4.74921
20631	PTB+ve	80	Yes	24	48	3	1b	56	No	No	8	No	24	No	48	No	24		No	24				No	24	No	48	2	30	15.1936	Neg	Neg	3.2	1.4	8.5	103	10	154	10	231	10	215	13	2176900	6.33784	10272	4.01166	40	1.6
20651	PTB-ve	70		24	48	3	1b	55	No	No	8	No	24	No	48	No	24		No	24				No	24	No	48	1	39	14.1255	Pos	Neg	3.1	1	8.4	38	4	84		90		144	10	102645	5.01134			40	1.6
20652	PTB-ve	70		20	20	3	1d	56	No	No	8	Yes	20	Yes	20	No	20		Yes	20	CNS Toxo, PCNS lymphoma			No	20	No	20	1	24	15.4006	Neg	Neg	3.3	1.1	8.7	28	4	31	3					424530	5.62791
20661	PTB-ve	80		24	48	3	1b	56	No	No	8	No	24	No	48	No	24		No	24				No	24	No	48	1	30	19.91	Neg	Neg	2.7	0.4	8.5	92	10	226	20	277	23	682	22	165959	5.22	65132	4.81379	40	1.6
20662	L/node	80		24	48	3	1d	59	No	No	8	No	24	No	48	No	24		No	24				No	24	No	48	1	20	15.7943	Neg	Neg	3.4	0.9	11.5	163	19			108		289		74758	4.87366	46508	4.66753	40	1.6
20671	PTB+ve	80	Yes	24	48	3	1d	101	No	No	8	No	24	No	48	No	24		No	24				No	24	No	48	2	72	16.2982	Neg	Neg	3.9	0.9	13.3	74	13	141	14	88	10	115		116202	5.06521	62341	4.79477	42657	4.62999
20672	PTB+ve	70	Yes	24	48	3	1d	81	No	No	8	No	24	No	48	No	24		No	24				No	24	No	48	1	27	21.8522	Neg	Neg	2.6	0.9	8.8	155	19	278	20		19			48763	4.68809			112	2.04922
20721	L/node	70		24	48	3	1b	56	No	No	8	No	24	No	48	No	24		No	24				No	24	No	48	1	27	17.4191	Neg	Neg	2.7	1.1	9.3	76	15	90	16	134	14	228	18	169758	5.22983	912	2.95999	40	1.6
20722	PTB+ve	90	Yes	24	48	3	1d	77	No	No	8	No	24	No	48	No	24		No	24				No	24	No	48	2	38	17.4472	Neg	Neg	4.3	0.9	10.7	82	9	200	25	134	31	261		18200	4.26007	141462	5.15064	15678	4.19529
20751	PTB-ve	90		24	48	3	1d	55	No	No	8	No	24	No	48	No	24		No	24				No	24	No	48	2	43	21.2585	Neg	Neg	3	1	13.6	75	13	271	14	214	15	283		135226	5.13106	162181	5.21	40	1.6
20752	PTB+ve	80	Yes	24	48	3	1d	52	No	No	8	No	24	No	48	No	24		No	24				No	24	No	48	1	60	20.214	Neg	Neg	3.4	1	10.6	113	8	226	21	169	23	361		1032794	6.01401	40	1.60206	40	1.6
20762	PTB-ve	80		24	48	3	1b	88	No	No	8	No	24	No	48	No	24		No	24				No	24	No	48	2	38	16.2222	Neg	Neg	4	1.3	9.6	15	1	240	13	218	15	280		225189	5.35255	151323	5.1799	89654	4.95257
20772	PTB-ve	80		24	48	3	2a	56	No	No	8	No	24	No	48	No	24		No	24				No	24	No	48	2	35	22.1443	Neg	Neg	3.9	0.9	12.4	16	4	90	4	93	4			265894	5.42471			40	1.6
20781	PTB+ve	100	Yes	24	48	3	1d	56	No	No	8	No	24	No	48	No	24		No	24				No	24	No	48	2	23	17.5278	Neg	Neg	3.2	0.9	8.7	134	24	165	15	216	12	218	13	52603	4.72101	32359	4.51	263	2.41996
20782	PTB-ve	100		2	2	3	Not	Not	Yes	Yes	2	Yes	2	Yes	2	No	2		Yes	2	sepsis, pneumonia, PCP			No	2	No	2	2	58	13.2812	Neg	Neg	3.6	1.1	13.1	25	5							613704	5.78796
20791	PTB-ve	100		28	48	3	1d	50	No	No	8	No	24	No	28	No	24		No	24				No	24	No	48	1	24	15.9675	Neg	Neg	2.1	0.6	8.6	117	16	131	17	141	15			102645	5.01134	5156	3.71231	40	1.6
20792	PTB-ve	80		24	48	3	1b	53	No	No	8	No	24	No	48	No	24		No	24				No	24	No	48	1	36	20.8117	Neg	Neg	3	0.8	11.8	135	14	370	20	303	16	404		2046444	6.311	40	1.6	40	1.6
20812	PTB+ve	80	Yes	24	48	3	1b	57	No	No	8	No	24	No	48	No	24		No	24				No	24	No	48	2	40	16.4062	Neg	Neg	3.1	1	8.3	62	13	130	15	130	6	95		231483	5.36452	112000	5	8100	3.90849
20821	PTB-ve	100		24	48	3	1d	56	No	No	8	No	24	No	48	No	24		No	24				No	24	No	48	2	51	25.0298	Neg	Neg	4.6	0.9	12.2	26	2	127	37	491	36	447	43	1296537	6.11278	13183	4.12001	40	1.6
20851	Pleural	100		24	48	3	1d	56	No	No	8	No	24	No	48	No	24		No	24				No	24	No	48	2	27	17.1468	Neg	Neg	4.3	0.8	12.2	78	10	114	10	121	9	89	9	5449	3.73632	832	2.92012	40	1.60206
20852	PTB+ve	90	Yes	24	48	3	1b	62	No	No	8	No	24	No	48	No	24		No	24				No	24	No	48	2	34	18.6851	Neg	Neg	4	0.8	12.1	106	5	359	19	326	12	263	20	26589	4.4247
20881	PTB-ve	100		24	48	3	1d	49	No	No	8	No	24	No	48	No	24		No	24				No	24	No	48	2	22	20.1733	Neg	Neg	4.5	0.7	16.2	138	8	101	12	83	13	94	6	193325	5.28629	39325	4.59467	2456	3.39023
20882	PTB+ve	80	Yes	24	48	3	1b	58	No	No	8	No	24	No	48	No	24		No	24				No	24	No	48	1	34	18.7783	Neg	Neg	3.8	1	12.2	153	6	313	10	382	11	425	15	116202	5.06521
20921	PTB-ve	100		24	48	3	1d	56	No	No	8	No	24	No	48	No	24		No	24				No	24	No	48	1	28	17.8506	Neg	Neg	1.5	1	12.3	122	17	132	23	275	20	253	15	615934	5.78953	44278	4.64619	40	1.6
20941	L/node	100		24	48	3	1d	56	No	No	8	No	24	No	24	No	20		No	20				No	24	No	48	1	28	17.7154	Neg	Neg	4.3	0.8	12.8	135	14	112	11	110				736419	5.86712	446525	5.64985
20972	PTB+ve	80	Yes	16	16	3	1b	50	No	No	8	No	16	No	16	No	16		No	16				Yes	16	Yes	16	1	24	12.5519	Neg	Neg	3	0.9	8	22	4	68	4	68				611704	5.78654
20982	PTB-ve	80		24	48	3	1b	59	No	No	8	No	24	No	48	No	24		No	24				No	24	No	48	1	40	19.2044	Neg	Neg	3.2	0.6	13.1	80	8	99	6	99	9	372	11	52579	4.72081	7129	3.85303
20992	PTB-ve	90		24	48	3	1d	56	No	No	8	No	24	No	48	No	24		No	24				No	24	No	48	2	37	23.5294	Neg	Neg	3.4	1.1	12.4	150	16	191	19	191	28			25119	4.4
21021	L/node	70		24	48	3	1d	57	No	No	8	No	24	No	48	No	24		No	24				No	24	No	48	2	26	19.8413	Neg	Neg	2.4	0.9	8.2	109	14	198	14	504	24	225		15848	4.19997	211646	5.32561	40	1.6
21071	PTB-ve	80		24	48	3	1b	56	No	No	8	No	24	No	48	No	24		No	24				No	24	No	48	2	32	17.6324	Pos	Neg	2.8	1.4	8.1	55	5	156	18	412	19	415		141836	5.15179	522036	5.7177	40	1.6
21081	L/node	100		24	48	3	1d	55	No	No	8	No	24	No	48	No	24		No	24				No	24	No	48	1	38	19.8141	Neg	Neg	4.3	1	10	86	21	127	19	102	22	127		59026	4.77104			50	1.69897
21101	PTB+ve	100	Yes	24	48	3	1d	59	No	No	8	No	24	No	48	No	24		No	24				No	24	No	48	1	30	21.7193	Neg	Neg	4.4	1.7	11.3	28	4	170	14	86	12	35		103805	5.01622	22848	4.35885	40	1.6
21121	L/node	100		24	48	3	1d	54	No	No	8	No	24	No	44	No	24		No	24				No	24	No	48	1	26	16.6933	Neg	Neg	4.4	0.7	13.3	106	8	161	11	215	13			304959	5.48424	79060	4.89796	40	1.6
21132	PTB+ve	90	Yes	24	48	3	1b	56	No	No	8	No	24	No	48	No	24		No	24				No	24	No	48	2	32	20.2755	Neg	Neg	1.9	0.9	8.6	34	15	162	14	170	18	251		262056	5.41839
21142	PTB-ve	90		24	48	3	1b	58	No	No	8	No	24	No	48	No	24		No	24				No	24	No	48	2	32	16.4898	Neg	Neg	2.6	1.5	15	55	6	133	10	174	17	141		39500	4.5966			40	1.6
21152	PTB-ve	100		24	48	3	1b	51	No	No	8	No	24	No	48	No	24		No	24				No	24	No	48	2	26	15.0597	Neg	Neg	2.4	0.5	8.3	39	8	244	31	305	29			660693	5.82			68	1.83251
21161	Peritonitis	100		24	48	3	1d	56	No	No	8	No	24	No	48	No	24		No	24				No	24	No	48	2	34	16.8525	Neg	Neg	3	0.9	11.9	28	9	103	12	145	23	126		1287632	6.10979	1820	3.26007	40	1.6
21172	PTB-ve	100		4	4	3	Not	Not	No	No	8	No	4	No	4	No	4		No	4				Yes	4	Yes	4	2	35	23.3242	Neg	Neg	3.3	0.7	11.8	59	5
21211	PTB-ve	100		24	48	3	1d	56	No	No	8	No	24	No	48	No	24		No	24				No	24	No	48	1	32	18.7962	Neg	Neg	2.8	0.7	11.3	38	9	169	12	110	8
21221	Pleural	100		8	8	3	1d	56	No	Yes	8	Yes	8	Yes	8	No	8		No	8		Yes	hepatitis	No	8	No	8	2	38	27.5802	Neg	Neg	3.1	0.9	11.7	50	5							343096	5.53542
21231	PTB-ve	100		24	48	3	2a	57	No	No	8	No	24	No	48	No	24		No	24				No	24	No	48	1	28	16.9763	Neg	Neg	3.2	0.7	8.6	57	10	98	17	147	12							40	1.6
21241	PTB-ve	100		20	20	3	2a	55	No	No	8	No	20	No	20	No	20		No	20				Yes	20	Yes	20	1	35	17.6693	Neg	Neg	4.3	0.8	11.9	48	4	19		281				277405	5.44311			40	1.6
21242	L/node	90		20	20	3	1b	56	No	No	8	No	20	No	20	No	20		No	20				Yes	20	Yes	20	1	32	17.5556	Neg	Neg	3.5	0.6	8.7	25	4	418	64					1556845	6.19225
21262	L/node	90		24	48	3	1d	57	No	No	8	No	24	No	44	No	24		No	24				No	24	Yes	44	2	25	18.6012	Neg	Neg	4.5	0.8	13.6	144	9	166	12	145	21	376						40	1.60206
21281	L/node	100		24	48	3	2a	56	No	No	8	No	24	No	48	No	24		No	24				No	24	No	48	1	27	20.6905	Neg	Neg	3.8	1.1	14.8	98	9	179	10	135	8	156		88204	4.94549			95	1.97772
21291	PTB-ve	100		24	48	3	2a	58	No	No	8	No	24	No	32	No	24		No	24				No	24	No	48	1	25	18.9866	Neg	Neg	3.8	0.6	11.1	96	17	88	19	328	25
21292	PTB-ve	90		24	48	3	1d	62	No	No	8	No	20	No	44	No	20		No	20				No	24	No	48	1	35	16.3163	Neg	Neg	3.1	0.6	11.6	34	5	130	15	49	17
21322	PTB+ve	90	Yes	24	48	3	1d	57	No	No	8	No	24	No	48	No	24		No	24				No	24	No	48	2	22	21.6409	Neg	Neg	2.8	0.9	10	72	7	146	12	157	17			562341	5.75
21341	PTB-ve	100		24	48	3	2a	59	No	No	8	No	24	No	48	No	24		No	24				No	24	No	48	1	40	24.093	Neg	Neg	4.8	0.7	13.3	100	5	147	5	298	5	149		258469	5.41241	92564	4.96644	5487	3.73933
21351	Pleural	80		20	20	3	2a	56	No	No	8	Yes	20	Yes	20	No	20		Yes	20	sepsis	Yes	hepatitis	No	20	No	20	1	40	16.9747	Neg	Neg	3.2	0.9	11.5	103	7	142	10					1519236	6.18163
21372	PTB-ve	90		4	4	3	Not	Not	No	No	4	No	4	No	4	No	4		No	4				Yes	4	Yes	4	2	35	21.5645	Neg	Neg	3.3	0.6	10.2	135	8							339284	5.53056
21382	PTB-ve	80		1	1	3	Not	Not	No	No	1	No	1	No	1	No	1		No	1				Yes	1	Yes	1	2	26	19.8	Neg	Neg	2.8	0.7	11.9	182	13
21402	PTB+ve	90	Yes	24	48	3	2a	62	No	No	8	No	24	No	44	No	24		No	24				No	24	No	48	1	26	23.1	Neg	Neg	3.5	0.6	9.1	74	8	220	15	202		287
21411	PTB-ve	100		24	48	3	2a	56	No	No	8	No	24	No	48	No	24		No	24				No	24	No	48	1	28	19.428	Neg	Neg	3.3	0.6	11.5	107	9	196	18	216	22	278	20	134297	5.12807	19212	4.3	40	1.6
21412	PTB-ve	100		8	8	3	1d	77	No	No	8	No	8	No	8	No	8		No	8				Yes	8	Yes	8	1	35	17	Neg	Neg	4.5	1.6	12.9	52	4							75490	4.87789
21451	Pleural	100		24	48	3	2a	56	No	No	8	No	24	No	48	No	24		No	24				No	24	No	48	1	40	18.8271	Neg	Neg	3.5	1.1	12.6	73	12	131		109	13	233	13	4577	3.66058			40	1.6
21472	PTB-ve	100		24	48	3	1d	62	No	No	8	No	24	No	44	No	16		No	16				No	24	No	48	2	42	26.9972	Neg	Neg	3.6	0.9	12.7	130	12	289	18	253	17
21481	PTB-ve	90		24	48	3	2a	62	No	No	8	No	24	No	48	No	24		No	24				No	24	No	48	1	23	18.1312	Neg	Neg	3.8	1	11.4	91	18	156	26	158	15	195		376528	5.5758			40	1.6
21492	PTB-ve	90		24	48	3	2a	57	No	No	8	No	24	No	44	No	12		No	12				No	24	No	44	1	42	14.6924	Neg	Neg	2.4	0.6	10.6	134	7			466				39500	4.5966
21501	PTB+ve	100	Yes	24	48	3	2a	56	No	No	8	No	24	No	48	No	24		No	24				No	24	No	48	2	56	19.8347	Neg	Neg	3.5	1.1	12.5	109	8	227		285		304						40	1.6
21502	PTB-ve	60		8	8	3	1d	72	No	No	8	No	8	No	8	No	8		No	8				Yes	8	Yes	8	2	38	17.2584	Neg	Neg	2.9	0.9	10.5	74	6
21511	PTB+ve	60		1	1	3	Not	Not	No	No	1	No	1	No	1	No	1		No	1				Yes	1	Yes	1	2	30	25.4767	Neg	Neg	2.6	0.6	14.9	90	6							559283	5.74763
21512	PTB-ve	90		24	48	3	1d	62	No	No	8	No	24	No	44	No	16		No	16				No	24	No	48	2	39	17.7734	Neg	Neg	3.1	0.7	10.8	38	2	225	14	142	20
21541	PTB+ve	90	Yes	24	48	3	2a	56	No	No	8	No	24	No	48	No	24		No	24				No	24	No	48	1	38	24.6548	Neg	Neg	3.6	0.8	10.9	16	2	38	5	95	11	159						40	1.6
21542	PTB+ve	90	Yes	24	48	3	2a	58	No	No	8	No	24	No	44	No	12		No	12				No	24	No	48	1	30	17.3333	Neg	Neg	2.3	0.7	8	115	12	381	41	381	40
21551	PTB-ve	70		24	48	3	2a	72	No	No	8	No	24	No	48	No	24		No	24				No	24	No	48	1	24	13.8504	Neg	Neg	2.6	1	11.6	31		51		84		157						40	1.6
21561	L/node	100		24	48	3	2a	55	No	No	8	No	24	No	48	No	24		No	24				No	24	No	48	1	28	20.6905	Neg	Neg	3.3	0.7	13.3	84	14	81	10	289	21							253	2.40312
21592	PTB+ve	90	Yes	24	48	3	2a	64	No	No	8	No	24	No	32	No	8		No	8				No	24	No	48	1	35	17.7154	Neg	Neg	2.8	0.5	8.1	81	6
21601	PTB-ve	100		20	20	3	2a	56	No	No	8	Yes	20	Yes	20	No	20		No	20		Yes	hepatitis	No	20	No	20	1	40	24.653	Neg	Neg	3.3	0.8	8.5	75	4	61	4	81	10			20604	4.31395			268	2.42813
21621	PTB-ve	80		24	48	3	2a	63	No	No	8	No	24	No	48	No	24		No	24				No	24	No	48	1	34	21.4844	Neg	Neg	3.8	1	15.7	139	7	134	6	165	12	266		367328	5.56505	1400	3.14613	40	1.6
21631	L/node	100		24	48	3	2a	56	No	No	8	No	24	No	48	No	24		No	24				No	24	No	48	1	30	20.3954	Neg	Neg	4.1	0.9	11.1	132	6	152	10	247	12	427		129748	5.1131	5678	3.7542	40	1.6
21641	PTB-ve	100		24	48	3	2a	57	No	No	8	No	24	No	48	No	24		No	24				No	24	No	48	2	24	17.0403	Neg	Neg	3.7	0.9	13	98	10	96	23	161	17			122788	5.08916	76549	4.88394	40	1.6
21701	L/node	100		24	48	3	2a	56	No	No	8	No	24	No	48	No	24		No	24				No	24	No	48	1	25	24.7475	Pos	Neg	4.7	0.8	14.1	145	6	150	8	120	7	112		433399	5.63689	164926	5.21729	58795	4.76934
21731	PTB+ve	80	Yes	24	48	3	2a	56	No	No	8	No	24	No	48	No	24		No	24				No	24	No	48	1	45	24.2187	Neg	Neg	4	1	12.3	62	14	99	10	161	18			41045	4.61326	40	1.60206	40	1.6
21771	L/node	100		24	48	3	2a	48	No	No	8	No	24	No	48	No	24		No	24				No	24	No	48	2	43	17.1594	Neg	Neg	3.9	1.1	12.8	103	9	99	19	171	11	165		67882	4.83175	40	1.60206	40	1.6
21801	PTB-ve	80		24	48	3	2a	70	No	No	8	No	24	No	48	No	24		No	24				No	24	No	48	1	45	16.6659	Neg	Neg	3.5	0.8	9.4	96	13	88	5	167	11	280		136161	5.13405	18453	4.26607	8765	3.94275
21861	PTB+ve	100	Yes	24	48	3	2a	58	No	No	8	No	24	No	48	No	24		Yes	10	CNS Toxo			No	24	No	48	2	43	20.1736	Neg	Neg	3.6	0.6	15.3	49	3	66	6	162	8	281		249714	5.39744	40	1.6	40	1.6
21911	PTB-ve	100		24	48	3	2a	55	No	No	8	No	24	No	48	No	24		No	24				No	24	No	48	1	35	20.061	Neg	Neg	1.8	1	14.1	157	4	284	23	333	9	509		328977	5.51717	50	1.69897	40	1.6
21921	PTB-ve	100		24	48	3	2a	56	No	No	8	No	24	No	48	No	24		No	24				No	24	No	48	1	27	20.4294	Neg	Neg	2.2	0.7	12.2	101	9	134	22	280	20	535		196194	5.29269	11100	4.04532	40	1.6
21931	Pleural	100		24	48	3	2a	56	No	No	8	No	24	No	48	No	24		No	24				No	24	No	48	2	30	18.4747	Neg	Neg	4	1.2	15.5	159	11	183	22	264	19	288		35515	4.55041	40	1.6	40	1.6
21941	L/node	100		5	5	3	Not	Not	Yes	Yes	5	Yes	5	Yes	5	No	5		Yes	5	Crypt menin	Yes	hepatitis	No	5	No	5	1	25	18.9745	Neg	Neg	3.8	1.1	10.3	151	11
22051	PTB-ve	70		2	2	3	Not	Not	No	No	2	No	2	No	2	No	2		No	2				Yes	2	Yes	2	1	25	14.8437	Neg	Neg	2.7	0.6	9.3	56	9							1987718	6.29835
22061	PTB-ve	100		24	48	3	2a	56	No	No	8	No	24	No	48	No	24		No	24				No	24	No	48	1	25	13.8884	Neg	Neg	2.8	0.9	10.4	147	12	233	9	244	20	417						75	1.87506
22071	L/node	100		24	48	3	2a	56	No	No	8	No	24	No	48	No	24		No	24				No	24	No	48	1	30	16.0256	Neg	Neg	4.1	0.8	10.5	96	8	176	13	232	15	95		7744	3.88897			40	1.6
22091	L/node	100		24	48	3	2a	54	No	No	8	No	24	No	48	No	24		No	24				No	24	No	48	2	33	16.9796	Neg	Neg	3.6	0.4	13.8	75	12	152	10	163	16	212		25336	4.40374			301	2.47857
22111	PTB+ve	90	Expired	2	2	3	Not	Not	Yes	Yes	2	Yes	2	Yes	2	No	2		Yes	2	sepsis, pneumonia	Yes	hepatitis	No	2	No	2	2	38	20.2865	Pos	Neg	2.5	1.4	9.6	78	9							1933671	6.28638
22161	PTB+ve	100	Yes	24	48	3	2a	48	No	No	8	No	24	No	48	No	24		No	24				No	24	No	48	1	20	16.8242	Neg	Neg	3.1	0.6	8.6	145	8	267	18	295	14	383		316	2.49969			40	1.6
22181	PTB+ve	100	Yes	10	10	3	2a	56	No	No	8	No	10	No	10	No	10		No	10				Yes	10	Yes	10	2	34	21.1463	Neg	Neg	3.6	0.8	12.5	24	2	135						141910	5.15201
22211	PTB-ve	100		24	48	3	2a	56	No	No	8	No	24	No	48	No	24		No	24				No	24	No	48	2	35	15.887	Neg	Neg	3.4	0.6	13.3	131	5	157	8	246	5	121						3153	3.49872
22261	PTB-ve	100		24	48	3	2a	56	No	No	8	No	24	No	48	No	24		No	24				No	24	No	48	1	35	17.1468	Neg	Neg	3.2	0.6	12.2	47	5	86	8	160	11			300513	5.47786			40	1.6
22301	Pleural	100		24	48	3	2a	57	No	No	8	No	24	No	48	No	24		No	24				No	24	No	48	2	25	16.7872	Neg	Neg	3.9	0.6	11.4	60	12	188	19	210	24			56751	4.75397
22331	PTB-ve	80		1	1	3	Not	Not	No	No	1	No	1	No	1	No	1		No	1				Yes	1	Yes	1	2	28	17.3745	Neg	Neg	2.6	0.3	8	110	6
22351	PTB+ve	80	Yes	24	48	3	2a	56	No	No	8	No	24	No	36	No	8		No	8				No	24	No	48	1	35	12.0708	Neg	Neg	3.1	0.6	9	18	2	84		174				1256	3.09899
22361	L/node	100		24	48	3	2a	56	No	No	8	No	24	No	32	No	10		No	10				No	24	No	48	1	21	19.6506	Neg	Neg	3.5	0.4	9.9	139	70	130		352
[truncated: 3 more columns]

## Sheet: Key 
PID	Patient Identification number
Type TB	Type of Tuberculosis
Karnofsky	Karnofsky score
Smear conversion	Sputum smear AFB conversion at week eight
24 wks fu	Analyzed at 24 weeks of follow up following enrollment
Last fu	Last follow up week
Random	Study week the patient is randomized
HAART	Highly active antiretroviral therapy (1b= d4T/3TC/EFV, 1d= CBV/EFV, 2a= TDF/3TC/EFV, Not= not started)
Days ART	Number of days of TB therapy before antiretroviral therapy was started
Exp-before ART	Did the patient die before antiretroviral therapy was started?
Exp-8	Did the patient die in the first 8 weeks of the study?
Exp wk 8	Survival time during the first first 8 weeks of TB therapy
Exp-24	Did the patient die in the first 24weeks of the study?
Exp wk-24	Survival during the first 24 weeks of TB therapy
Exp-48	Did the patient die within the 48 weeks of the study?
Exp wk-48	Survival time during the 48 weeks of the study
IRIS-24	Did Immune Reconstitution Inflammatory Syndrome(IRIS) occur within the first 24 weeks of the study?
IRIS wk-24	At which week of the study did IRIS occur?
IRIS type	Type of IRIS event
ADI-24	Did AIDs Defining Illness (ADI) occur within the 24 weeks of the study?
ADI wk-24	At which week of the study did the ADI occur?
ADI type	What was the ADI event recorded?
NAE-24	Did non-AIDS defining (NAE) occur within the first 24 weeks of the study?
NAE type	What was the NAE event recorded?
Def-24	Did the patient default within the first 24 weeks of the study?
Def wk 24	At which study week did the patient default within the first 24 weeks ?
Def -48	Did the patient default within the 48 weeks of the study?
Def wk 48	At which study week did the patient default within the 48 weeks ?
Sex	1= Female, 2= Male
Age	Age in years as told by the patients
BMI	Body Mass Index
HBsAg	Hepatitis B surface antigen ( status either positive or negative)
HCV Ab	Hepatitis C virus antibody (status either positive or negative)
Albumin	Serum albumin value in grams per deciliter
Creat	Serum creatinine value, given in mg/dL, at study enrolment
Hgb-0	Hemoglobin value at enrolment
CD4-0	CD4 count at enrolment
CD4%-0	CD4 count given in percentage at enrolment
CD4-12	CD4 count at the 12 week of study enrolment
CD4%-12	CD4 count given in percentage at the 12 week of the study
CD4-24	CD4 count at the 24 week of enrolment
CD4%-24	CD4 count given in percentage at the 24 week of the study
CD4 -48	CD4 count at the 48 week of enrolment
CD4%-48	CD4 count in percentage at the 48 week of the study
HIV RNA-0	HIV RNA copies/mL at enrolment
Log VL-0	Log transformed values of HIV RNA copies/mL at enrolment
HIV RNA 12	HIV RNA copies/mL at 12 week of the study
Log VL-12	Log transformed values of HIV RNA copies/mL at 12 week of the study
HIV RNA 24	HIV RNA copies/mL at 24 week of the study
Log VL 24	Log transformed values of HIV RNA copies/mL at 24 week of the study
HIV RNA 48	HIV RNA copies/mL at 48 week of the study
Log VL 48	Log transformed values of HIV RNA copies/mL at 48 week of the study
TST-0(mm)	Tuberculin skin test (TST) at study enrolment ( average of the longitudinal and transverse diameters)
