# Supplementary material for: Efficacy and Safety of Antiretroviral Therapy Initiated One Week after Tuberculosis Therapy in Patients with CD4 Counts < 200 Cells/μL: TB-HAART Study, a Randomized Clinical Trial
Source: PLoS One. 2015 May 12;10(5):e0122587. doi: 10.1371/journal.pone.0122587 (PMC4429073; doi:10.1371/journal.pone.0122587)
Supplement: S2 Data — (XLSX) [file pone.0122587.s003.xlsx]

## Sheet: Sheet1
PID	Age	Sex	Outcome24 wk	Karnofsky	Last 24 wk	TB type	CD4-0	Days ART	HBsAg	HCV Ab	BMI	Albumin	Jaundice	Creat-0	Random wk	Wk 0	Wk 1	Wk 2	Wk 4	Wk 6	Wk 8	Wk 12	Wk 24	Grade 1/2	Grade 1/2 wk	Grade 3	Grade 3 wk	TB d/c (Y/N)	Days TB d/c?	Expired	Exp wk	Default	Def wk	ADI	Type ADI	NAE	Type NAE
20022	32	M	Default	100	1	PTB+ve	54	7	Neg	Neg	22.3	2.7	No	1	1									No	1	No	1	No		No	1	Yes	1	No		No
20023	28	F	Completed	100	24	L/node	91	7	Neg	Neg	16.8	4.3	No	0.7	1								Grade 1	Yes	24	No	24	No		No	24	No	24	No		No
20024	42	F	Default	60	14	PTB-ve	149	7	Neg	Neg	18.4	3.3	No	0.9	1		Grade 1							Yes	1	No	14	No		No	14	Yes	14	No		No
20032	51	F	Completed	60	24	PTB+ve	124	7	Neg	Neg	12.6	4.1	No	1.2	1		Grade 1		Grade 1			Grade 1	Grade 1	Yes	1	No	24	No		No	24	No	24	No		No
20033	50	M	Completed	90	24	Pleural	57	5	Neg	Pos	17.6	2.8	No	1.5	1	Grade 2	Grade 2		Grade 1					Yes	0	No	24	No		No	24	No	24	No		No
20044	42	M	Default	60	8	PTB+ve	12	4	Neg	Neg	19.4	3.6	No	0.8	1									No	8	No	8	No		No	8	Yes	8	No		No
20048	28	F	Default	50	1	PTB+ve	65	Not	Neg	Neg	20	3	No	1.4	1									No	1	No	1	No		No	1	Yes	1	No		No
20062	26	M	Completed	100	24	PTB-ve	119	7	Neg	Neg	18	3.4	No	1	1			Grade 1		Grade 3	Grade 1	Grade 1		Yes	2	Yes	6	No		No	24	No	24	No		No
20063	36	M	Completed	50	24	PTB+ve	19	8	Neg	Neg	21.3	2.3	No	0.9	1	Grade 1	Grade 2	Grade 1						Yes	0	No	24	No		No	24	No	24	No		No
20076	30	F	Expired	60	8	PTB+ve	66	10	Neg	Neg	20.7	3.8	No	0.6	1		Grade 3							No	8	Yes	1	Yes	14	Yes	8	No	8	Yes	? PCP + ?pneumonia	Yes	hepatitis
20082	44	F	Expired	60	8	L/node	15	7	Neg	Pos	18.7	2.3	Yes	0.9	1	Grade 1		Grade 2	Grade 2					Yes	0	Yes	2	Yes	15	Yes	8	No	8	No		Yes	?hepatic failure, had diarrhea & vomiting
20113	32	F	Completed	60	24	L/node	18	7	Neg	Neg	19.8	3.1	No	0.5	1									No	24	No	24	No		No	24	No	24	No		No
20125	27	F	Completed	60	24	PTB-ve	148	31	Neg	Neg	22.1	3.4	No	0.7	1		Grade 2					Grade 2	Grade 1	Yes	1	No	24	No		No	24	No	24	No		No
20138	36	M	Completed	80	24	PTB-ve	60	11	Neg	Neg	20.7	3.7	No	0.7	1				Grade 1					Yes	4	No	24	No		No	24	No	24	No		No
20143	41	M	Completed	100	24	PTB-ve	26	7	Neg	Neg	21.2	3.6	No	0.7	1									No	24	No	24	No		No	24	No	24	No		No
20144	42	F	Completed	70	24	Pleural	96	8	Neg	Neg	32.5	3.3	No	0.7	1									No	24	No	24	No		No	24	No	24	No		No
20151	32	F	Expired	70	13	PTB+ve	10	7	Neg	Neg	15.8	2.2	Yes	1	1		Grade 2	Grade 1	Grade 2					Yes	1	Yes	4	Yes	16	Yes	13	No	13	No		Yes	?hepatic failure, died at home.
20152	47	M	Expired	60	4	PTB-ve	55	Not	Neg	Neg	22.1	2.5	No	2	1		Grade 3	Grade 3						No	4	Yes	1	No		Yes	4	No	4	No		Yes	hepatitis
20158	34	M	Completed	50	24	L/node	156	7	Neg	Neg	22.2	4.1	No	0.6	1									No	24	No	24	No		No	24	No	24	No		No
20163	50	F	Completed	60	24	PTB-ve	17	7	Neg	Neg	19.4	2.3	Yes	0.8	1		Grade 1	Grade 1	Grade 1	Grade 2	Grade 2			Yes	1	Yes	6	Yes	24	No	24	No	24	No		No
20168	23	F	Completed	80	24	PTB+ve	75	8	Neg	Neg	19.8	3.3	No	0.7	1									No	24	No	24	No	24	No	24	No	24	No		No
20171	38	F	Completed	70	24	PTB+ve	128	7	Neg	Pos	15.6	3.1	No	0.5	1									No	24	No	24	No		No	24	No	24	No		No
20172	38	F	Completed	90	24	PTB-ve	25	11	Neg	Neg	16.8	2.9	No	0.8	1	Grade 3	Grade 3		Grade 1	Grade 1		Grade 1		Yes	4	Yes	0	No		No	24	No	24	No		No
20188	52	M	Completed	60	24	PTB-ve	24	6	Neg	Neg	22.1	4.6	No	0.9	1									No	24	No	24	No		No	24	No	24	No		No
20198	48	M	Default	100	1	PTB-ve	67	Not	Neg	Neg	14.9	3.7	No	0.7	1									No	1	No	1	No		No	1	Yes	1	No		No
20201	35	F	Default	40	2	PTB+ve	134	8	Neg	Neg	16.2	1.9	No	1	1									No	2	No	2	No		No	2	Yes	2	No		No
20202	40	M	Expired	80	4	Pleural	166	7	Neg	Neg	16.2	3.1	No	1.2	1		Grade 3							No	4	Yes	1	Yes	10	Yes	4	No	4	No		Yes	weakness, vomiting & diarrhea, ?sepsis & ?fluid-elect imbalance, hepatitis
20204	38	M	Completed	80	24	PTB-ve	41	7	Neg	Neg	21	3.4	No	1.1	1				Grade 1					Yes	4	No	24	No		No	24	No	24	No		No
20208	42	F	Default	50	2	Pleural	29	Not	Neg	Neg	23.9	2.5	Yes	0.8	1		Grade 3							No	2	Yes	1	Yes	10	No	2	Yes	2	No		No
20221	49	F	Completed	70	24	PTB+ve	140	14	Neg	Neg	22.7	3.3	No	0.8	1									No	24	No	24	No		No	24	No	24	No		No
20225	25	M	Completed	60	24	L/node	33	12	Neg	Neg	16.4	3.5	No	0.6	1			Grade 1						Yes	2	No	24	No		No	24	No	24	No		No
20248	30	M	Completed	80	24	PTB+ve	16	7	Neg	Neg	18.4	2.7	No	0.7	1									No	24	No	24	No		No	24	No	24	No		No
20258	31	M	Completed	80	24	PTB-ve	61	7	Neg	Neg	17	2.7	No	0.6	1									No	24	No	24	No		No	24	No	24	No		No
20277	24	F	Expired	80	1	PTB-ve	22	Not	Neg	Neg	18.4	1.5	No	0.4	1	Grade 2								Yes	1	No	1	No		Yes	1	No	1	Yes	? PCP + ?pneumonia	No
20297	48	M	Completed	80	24	PTB-ve	85	8	Neg	Neg	18	2.9	No	0.6	1									No	24	No	24	No		No	24	No	24	No		No
20307	34	M	Completed	80	24	PTB-ve	171	7	Pos	Neg	18	3.3	No	0.7	1	Grade 1								Yes	0	No	24	No		No	24	No	24	No		No
20311	20	F	Completed	60	24	L/node	56	14	Neg	Neg	18.3	3.7	No	0.9	1							Grade 1		Yes	12	No	24	No		No	24	No	24	No		No
20312	44	M	Default	100	12	PTB-ve	101	7	Neg	Neg	16.7	3.7	No	0.7	1				Grade 1					Yes	4	No	12	No		No	12	Yes	12	No		No
20314	46	M	Completed	90	24	PTB+ve	84	15	Pos	Neg	20.1	3.9	No	1.2	1	Grade 1	Grade 1		Grade 1					Yes	0	No	24	No		No	24	No	24	No		No
20317	30	F	Completed	90	24	PTB-ve	6	6	Neg	Neg	18.7	3.2	Yes	0.6	1			Grade 1	Grade 1	Grade 2	Grade 1			Yes	2	Yes	6	Yes	16	No	24	No	24	No		No
20321	32	M	Default	70	1	L/node	106	Not	Neg	Neg	17.5	2.5	No	1	1									No	1	No	1	No		No	1	Yes	1	No		No
20322	30	F	Completed	100	24	PTB-ve	38	7	Neg	Neg	21.8	4.3	No	0.8	1			Grade 1	Grade 1					Yes	2	No	24	No		No	24	No	24	No		No
20324	42	M	Completed	90	24	PTB-ve	82	13	Neg	Neg	22.1	3.7	No	1.2	1				Grade 1					Yes	4	No	24	No		No	24	No	24	No		No
20327	28	F	Completed	90	24	L/node	86	7	Neg	Neg	17.7	3.1	No	0.5	1	Grade 1					Grade 1			Yes	0	No	24	No		No	24	No	24	No		No
20331	52	F	Completed	80	24	PTB+ve	195	14	Neg	Neg	16	3.9	No	0.9	1									No	24	No	24	No		No	24	No	24	No		No
20332	30	F	Completed	100	24	PTB-ve	115	7	Neg	Neg	17.8	3.2	No	0.6	1							Grade 1		Yes	12	No	24	No		No	24	No	24	No		No
20334	36	M	Completed	90	24	L/node	185	15	Neg	Neg	21.2	3	No	0.9	1		Grade 1	Grade 1						Yes	1	No	24	No		No	24	No	24	No		No
20337	38	M	Default	80	4	PTB-ve	45	8	Neg	Neg	12.4	3.1	Yes	0.6	1			Grade 2						No	4	Yes	2	Yes	18	No	4	Yes	4	No		No
20354	39	F	Completed	80	24	L/node	12	7	Neg	Neg	23.1	3.7	Yes	1	1	Grade 2	Grade 2	Grade 2	Grade 2					Yes	0	Yes	2	Yes	14	No	24	No	24	No		No
20357	45	F	Completed	60	24	PTB-ve	73	7	Neg	Neg	17.4	3.7	No	1	1									No	24	No	24	No		No	24	No	24	No		No
20361	30	F	Default	80	1	L/node	83	Not	Neg	Neg	17.6	4	No	1	1									No	1	No	1	No		No	1	Yes	1	No		No
20362	32	F	Completed	80	24	PTB-ve	14	7	Neg	Neg	15.1	3.6	No	0.8	1	Grade 1		Grade 2	Grade 1				Grade 1	Yes	0	No	24	No		No	24	No	24	No		No
20364	23	F	Completed	90	24	PTB+ve	87	7	Pos	Neg	21.6	3.7	No	1.1	1			Grade 1						Yes	2	No	24	No		No	24	No	24	No		No
20367	50	M	Completed	90	24	PTB-ve	72	13	Pos	Neg	20.2	3.8	No	0.9	1			Grade 1	Grade 1					Yes	2	No	24	No		No	24	No	24	No		No
20382	27	F	Expired	90	16	PTB-ve	105	7	Neg	Neg	17.7	4.1	No	0.8	1			Grade 2	Grade 1					Yes	2	No	16	No		Yes	16	No	16	No		Yes	?acute renal failure
20387	30	M	Default	70	12	PTB-ve	15	11	Neg	Neg	20.2	4	No	0.7	1									No	12	No	12	No		No	12	Yes	12	No		No
20391	30	F	Completed	60	24	PTB-ve	196	28	Neg	Neg	19.7	4.1	No	1	1		Grade 2		Grade 2					Yes	1	No	24	No		No	24	No	24	No		No
20392	35	F	Completed	80	24	PTB-ve	39	7	Neg	Neg	20.2	3.1	No	0.7	1	Grade 1		Grade 1						Yes	0	No	24	No		No	24	No	24	No		No
20397	33	M	Completed	90	24	L/node	102	10	Neg	Neg	16.6	2.8	No	0.9	1									No	24	No	24	No		No	24	No	24	No		No
20401	32	M	Completed	70	24	PTB-ve	81	6	Neg	Neg	16.8	3.3	No	1	1	Grade 2		Grade 2						Yes	0	No	24	No		No	24	No	24	No		No
20402	55	M	Expired	60	15	PTB-ve	5	6	Pos	Neg	21.1	2.5	Yes	0.9	1	Grade 1	Grade 1	Grade 1	Grade 1	Grade 1	Grade 3			Yes	0	Yes	8	Yes	30	Yes	15	No	15	No		Yes	?hepatic failure, diss strongyloidiasis, sepsis
20422	24	F	Default	90	12	PTB-ve	12	7	Neg	Neg	16.2	4.5	No	0.8	1	Grade 1	Grade 1		Grade 1	Grade 1	Grade1	Grade 1		Yes	0	No	12	No		No	12	Yes	12	No		No
20427	43	F	Completed	90	24	PTB-ve	12	7	Neg	Neg	17.6	2.7	No	0.6	1									No	24	No	24	No		No	24	No	24	No		No
20431	35	M	Expired	90	5	PTB+ve	60	8	Neg	Neg	13.6	3.3	No	1	1									No	5	No	5	No		No	5	No	5	Yes	sepsis	No
20432	30	M	Expired	60	1	PTB-ve	174	Not	Neg	Neg	17.8	3.5	No	0.9	1									No	1	No	1	No		No	1	No	1	Yes	sepsis	No
20452	39	M	Completed	90	24	PTB-ve	53	7	Neg	Neg	15.2	2	No	0.8	1			Grade 1						Yes	2	No	24	No		No	24	No	24	No		No
20472	32	M	Completed	100	24	Pleural	122	7	Neg	Neg	19.8	4	No	1	1				Grade 1			Grade 1		Yes	4	No	24	No		No	24	No	24	No		No
20482	47	M	Completed	100	24	PTB-ve	84	8	Pos	Neg	19.8	4.2	No	1.1	1	Grade 1								Yes	0	No	24	No		No	24	No	24	No		No
20484	43	M	Completed	80	24	PTB+ve	67	7	Neg	Neg	14.9	2.8	Yes	0.8	1	Grade 1			Grade 2					Yes	0	Yes	4	Yes	16	No	24	No	24	No		No
20492	38	F	Default	100	6	PTB-ve	106	11	Neg	Neg	18.3	3.9	No	0.6	1									No	6	No	6	No		No	6	Yes	6	No		No
20494	26	M	Default	80	1	L/node	19	7	Neg	Neg	17.3	2.5	No	0.8	1									No	1	No	1	No		No	1	Yes	1	No		No
20502	52	M	Completed	100	24	L/node	104	7	Neg	Neg	20.4	4.7	No	0.8	1									No	24	No	24	No		No	24	No	24	No		No
20534	25	F	Completed	100	24	PTB-ve	41	8	Neg	Neg	18.4	3.5	No	1	1							Grade 1		Yes	12	No	24	No		No	24	No	24	No		No
20544	45	M	Completed	90	24	PTB-ve	64	10	Neg	Neg	18.7	3.2	No	0.7	1						Grade 1			Yes	8	No	24	No		No	24	No	24	No		No
20554	30	M	Default	70	2	L/node	107	9	Neg	Neg	18.7	3.4	No	0.8	1									No	2	No	2	No		No	2	Yes	2	No		No
20561	35	M	Completed	80	24	PTB+ve	46	7	Neg	Neg	16.8	2	No	0.8	1	Grade 2								Yes	0	No	25	No		No	24	No	24	No		No
20564	40	M	Expired	60	1	L/node	58	Not	Neg	Neg	20.8	3.3	No	0.8	1									No	1	No	1	No		Yes	1	No	1	Yes	CNS toxoplasmosis	No
20571	49	M	Expired	100	12	PTB+ve	133	7	Neg	Neg	18.6	3.4	No	0.7	1				Grade 3					No	12	Yes	4	Yes	10	Yes	12	No	12	Yes	? PCP, ?bacterial pneumonia	Yes	hepatitis
20581	46	F	Completed	70	24	Pleural	130	7	Neg	Neg	17.7	3.4	No	0.7	1									No	24	No	24	No		No	24	No	24	No		No
20591	31	M	Completed	60	24	PTB-ve	67	7	Neg	Neg	17.5	3.4	No	0.7	1			Grade 1						Yes	2	No	24	No		No	24	No	24	No		No
20632	30	F	Completed	60	24	PTB-ve	24	10	Neg	Neg	15.8	2.5	No	0.8	1	Grade 1								Yes	0	No	24	No		No	24	No	24	No		No
20641	33	M	Expired	80	24	PTB-ve	22	6	Neg	Neg	19	3.1	Yes	1	1		Grade 1		Grade 3		Grade 1			Yes	1	Yes	4	Yes	16	Yes	24	No	24	No		Yes	hepatitis
20642	32	M	Completed	60	24	PTB-ve	123	8	Neg	Neg	24.9	3.5	No	1	1	Grade 2								Yes	0	No	24	No		No	24	No	24	No		No
20711	32	M	Completed	60	24	PTB-ve	104	39	Neg	Neg	19.7	2.9	No	1	1	Grade 2	Grade 3	Grade 1	Grade 2					Yes	2	Yes	1	No		No	24	No	24	No		No
20712	35	M	Default	90	4	PTB-ve	45	6	Neg	Neg	18	3.5	No	1	1	Grade 1	Grade 1		Grade 1					Yes	0	No	4	No		No	4	Yes	4	No		No
20731	30	M	Default	80	1	PTB-ve	190	7	Neg	Neg	19.6	3.5	No	0.6	1									No	1	No	1	No		No	1	Yes	1	No		No
20732	35	M	Completed	90	24	PTB-ve	82	7	Neg	Neg	20.4	4.6	No	1.3	1					Grade 1	Grade 1			Yes	6	No	24	No		No	24	No	24	No		No
20741	55	F	Expired	50	1	Peritonitis	117	Not	Neg	Neg	15	2.6	No	0.7	1									No	1	No	1	No		Yes	1	No	1	Yes	?sepsis ?multiorgan failure	No
20742	29	F	Completed	85	24	PTB-ve	128	7	Neg	Neg	19.1	4.2	No	0.9	1			Grade 1		Grade 1	Grade 2	Grade 1	Grade 1	Yes	2	No	24	No		No	24	No	24	No		No
20801	36	F	Completed	80	24	PTB-ve	87	7	Neg	Neg	15.4	3.4	No	0.6	1			Grade 1						Yes	2	No	24	No		No	24	No	24	No		No
20831	46	M	Completed	100	24	Pleural	95	7	Neg	Neg	16.4	3.8	No	0.9	1			Grade 1						Yes	2	No	24	No		No	24	No	24	No		No
20871	42	M	Expired	90	14	PTB-ve	71	7	Pos	Neg	16.9	3.9	No	0.8	1			Grade 1		Grade 2				Yes	2	No	14	No		Yes	14	No	14	Yes	sepsis, ? pneumonia	No
20891	72	M	Completed	80	24	PTB-ve	123	7	Neg	Neg	20.4	4.2	No	1.3	1	Grade 1		Grade 2	Grade 1					Yes	0	No	24	No		No	24	No	24	No		No
20901	30	M	Default	70	1	PTB-ve	16	Not	Neg	Neg	21.5	2.8	No	0.9	1									No	1	No	1	No		No	1	Yes	1	No		No
20911	32	F	Expired	80	1	PTB-ve	44	Not	Neg	Neg	18.3	2.8	No	0.7	1	Grade 1								Yes	0	No	1	No		Yes	1	No	1	Yes	sepsis, ? multiorgan failure	No
20931	35	M	Completed	100	24	L/node	98	7	Neg	Neg	20.3	4.1	No	0.9	1			Grade 1						Yes	2	No	24	No		No	24	No	24	No		No
20951	40	F	Completed	100	24	L/node	61	7	Neg	Neg	16.9	3.4	No	0.9	1									No	24	No	24	No		No	24	No	24	No		No
21001	28	F	Completed	100	24	L/node	76	7	Neg	Neg	19.6	3.2	Yes	0.8	1		Grade 1	Grade 1	Grade 2	Grade 2	Grade 1			Yes	1	Yes	4	Yes	12	No	24	No	24	No		No
21011	45	M	Completed	100	24	PTB-ve	152	7	Pos	Neg	17.1	3.4	No	1	1		Grade 1							Yes	1	No	24	No		No	24	No	24	No		No
21051	31	M	Completed	80	24	PTB-ve	31	7	Neg	Neg	17.6	3.6	No	1	1			Grade 1	Grade 1	Grade3	Grade 1			Yes	2	Yes	6	No		No	24	No	24	No		No
21091	20	F	Completed	100	24	PTB-ve	73	7	Neg	Neg	14.5	3.3	No	0.8	1				Grade 1					Yes	4	No	24	No		No	24	No	24	No		No
21111	60	F	Completed	100	24	Pleural	50	7	Neg	Neg	27.6	4	No	0.8	1		Grade 1		Grade 1	Grade 1	Grade 1		Grade 1	Yes	1	No	24	No		No	24	No	24	No		No
21122	32	M	Completed	90	24	PTB+ve	121	7	Neg	Neg	20.3	3.6	No	0.6	1									No	24	No	24	No		No	24	No	24	No		No
21141	30	F	Expired	70	2	PTB-ve	36	7	Neg	Neg	15.6	3	No	0.9	1	Grade 1								Yes	0	No	2	No		Yes	2	No	2	Yes	cryptococcal meningitis	No
21162	40	M	Completed	90	24	PTB+ve	75	10	Neg	Neg	21.3	3.8	No	0.7	1									No	24	No	24	No		No	24	No	24	No		No
21171	30	M	Completed	100	24	PTB+ve	87	7	Neg	Neg	17.2	3.4	No	0.8	1			Grade 1	Grade 1	Grade 1	Grade 1			Yes	2	No	24	No		No	24	No	24	No		No
21181	36	M	Expired	90	8	PTB+ve	6	7	Neg	Neg	20.2	3.9	No	0.9	1									No	8	No	8	No		Yes	8	No	8	No		Yes	severe anemia, renal failure
21182	35	M	Completed	90	24	PTB-ve	104	11	Neg	Neg	17.1	2.8	No	0.9	1									No	24	No	24	No		No	24	No	24	No		No
21191	35	F	Completed	100	24	L/node	78	7	Neg	Neg	20.2	3.1	No	0.5	1							Grade 1	Grade 1	Yes	12	No	24	No		No	24	No	24	No		No
21212	42	M	Expired	60	4	PTB-ve	17	Not	Neg	Neg	19.1	3.6	No	1.6	1	Grade 2	Grade 2	Grade 2						Yes	0	No	4	No		Yes	4	No	4	Yes	Pneumonia, ? PCP, ? Sepsis	No
21222	60	M	Completed	90	24	PTB-ve	44	8	Neg	Neg	16.4	2.6	No	0.7	1									No	24	No	24	No		No	24	No	24	No		No
21272	27	F	Completed	90	24	PTB-ve	51	7	Neg	Neg	18.9	3.6	No	0.5	1	Grade 2			Grade 2	Grade 1				Yes	0	No	24	No		No	24	No	24	No		No
21282	35	M	Completed	90	24	PTB-ve	22	8	Pos	Neg	22.5	4	Yes	0.7	1		Grade 1	Grade 1	Grade 1	Grade 1	Grade 2	Grade 2		Yes	1	Yes	12	Yes	10	No	24	No	24	No		No
21302	43	M	Completed	90	24	PTB-ve	32	5	Pos	Neg	20	3.4	No	0.6	1		Grade 1	Grade 1						Yes	1	No	24	No		No	24	No	24	No		No
21312	30	M	Completed	80	24	L/node	23	8	Neg	Neg	22.9	3.5	No	0.9	1			Grade 1						Yes	2	No	24	No		No	24	No	24	No		No
21331	33	F	Expired	90	4	PTB+ve	129	7	Pos	Pos	16.9	2.1	No	1.5	1			Grade 1						Yes	2	No	4	No		Yes	4	No	4	No		Yes	?hepatic failure, had CLD
21332	20	M	Completed	90	24	PTB-ve	76	10	Neg	Neg	26.2	3.4	No	0.6	1									No	24	No	24	No		No	24	No	24	No		No
21342	54	F	Completed	80	24	PTB-ve	143	9	Neg	Neg	26	4.2	No	0.6	1		Grade 1		Grade 2					Yes	1	No	24	No		No	24	No	24	No		No
21352	31	M	Completed	90	24	L/node	32	6	Neg	Neg	23.7	4.3	No	0.6	1	Grade 1								Yes	0	No	24	No		No	24	No	24	No		No
21362	26	M	Completed	60	24	PTB-ve	41	32	Neg	Neg	18.3	3.4	Yes	1.2	1	Grade 2	Grade 3	Grade 1	Grade 2					Yes	0	Yes	1	Yes	8	No	24	No	24	No		No
21371	36	F	Expired	100	6	PTB-ve	52	8	Neg	Neg	13.8	3.9	No	1	1									No	6	No	6	No		Yes	6	No	6	No		Yes	? Diss malignancy ?colon ? NHL ?secondaries to liver & spines, ?sepsis
21392	18	F	Default	90	8	L/node	147	8	Neg	Neg	18.2	3.6	No	0.9	1									No	8	No	8	No		No	8	Yes	8	No		No
21452	39	M	Completed	70	24	PTB-ve	94	12	Neg	Neg	18.9	2.8	No	0.8	1									No	24	No	24	No		No	24	No	24	No		No
21461	48	M	Completed	100	24	L/node	68	8	Pos	Neg	22	3.1	No	1.3	1									No	24	No	24	No		No	24	No	24	No		No
21462	60	M	Completed	50	24	PTB-ve	62	6	Neg	Neg	22.4	3.6	No	0.8	1									No	24	No	24	No		No	24	No	24	No		No
21482	20	F	Default	70	1	PTB-ve	50	Not	Neg	Neg	17.6	2.8	No	0.9	1									No	1	No	1	No		No	1	Yes	1	No		No
21491	31	F	Default	100	2	L/node	45	7	Neg	Neg	19.5	4.7	No	1.4	1									No	2	No	2	No		No	2	Yes	2	No		No
21521	27	F	Completed	60	24	PTB+ve	44	14	Neg	Neg	16.2	3.2	No	0.9	1	Grade 1	Grade 1		Grade 1	Grade 1	Grade 1	Grade 1	Grade 2	Yes	0	No	24	No		No	24	No	24	No		No
21522	30	F	Completed	50	24	L/node	70	12	Neg	Neg	18.9	3.4	No	0.6	1	Grade 1	Grade 1			Grade 1				Yes	0	No	24	No		No	24	No	24	No		No
21532	45	M	Completed	90	24	PTB+ve	32	6	Neg	Neg	19.6	3.7	Yes	0.8	1							Grade 2	Grade 2	No	24	Yes	12	Yes	21	No	24	No	24	No		No
21562	41	M	Completed	90	24	PTB-ve	57	11	Neg	Neg	19.9	3.4	No	0.8	1									No	24	No	24	No		No	24	No	24	No		No
21571	37	F	Completed	100	24	L/node	161	7	Neg	Neg	25.5	2.9	No	0.8	1									No	24	No	24	No		No	24	No	2	No		No
21602	28	M	Default	60	2	L/node	162	7	Neg	Neg	16.1	3.3	No	0.8	1									No	2	No	2	No		No	2	Yes	2	No		No
21622	36	M	Expired	90	4	PTB+ve	15	7	Neg	Neg	16.7	2.6	No	1.2	1									No	4	No	4	No		Yes	4	No	4	Yes	? PCP, ?severe pneumonia	No
21632	35	M	Completed	100	24	L/node	198	6	Neg	Neg	18.7	3.4	No	0.8	1									No	24	No	24	No		No	24	No	24	No		No
21661	50	F	Completed	100	24	PTB-ve	25	7	Neg	Neg	16.8	3.7	No	1.2	1									No	24	No	24	No		No	24	No	24	No		No
21671	30	F	Completed	80	24	PTB-ve	47	7	Neg	Neg	24.7	3.4	No	0.8	1	Grade 1	Grade 1							Yes	0	No	24	No		No	24	No	24	No		No
21721	30	M	Completed	100	24	PTB-ve	41	7	Neg	Neg	17.8	3.6	No	1.1	1					Grade 1				Yes	6	No	24	No		No	24	No	24	No		No
21741	43	M	Completed	100	24	L/node	113	5	Neg	Neg	19	4.5	No	0.9	1				Grade 1					Yes	4	No	24	No		No	24	No	24	No		No
21751	52	M	Completed	100	24	L/node	35	8	Neg	Neg	20.9	3.9	No	1.1	1						Grade 1		Grade 1	Yes	8	No	24	No		No	24	No	24	No		No
21761	24	M	Default	90	4	PTB-ve	99	7	Neg	Neg	17.1	3.6	No	0.9	1									No	4	No	4	No		No	4	Yes	4	No		No
21781	30	M	Completed	100	24	PTB-ve	42	7	Pos	Neg	16.9	2.9	No	1.1	1	Grade 1	Grade 1	Grade 1	Grade 1					Yes	0	No	24	No		No	24	No	24	No		No
21791	25	F	Completed	90	24	PTB-ve	156	9	Neg	Neg	16.7	4.2	No	0.9	1									No	24	No	24	No		No	24	No	24	No		No
21811	45	F	Completed	100	24	L/node	123	7	Neg	Neg	18.2	4.4	No	1.2	1									No	24	No	24	No		No	24	No	24	No		No
21891	43	M	Completed	80	24	Pleural	45	7	Neg	Neg	19.8	2.4	No	1.2	1			Grade 1						Yes	2	No	24	No		No	24	No	24	No		No
21991	60	F	Completed	80	24	PTB-ve	2	13	Neg	Neg	19.6	2.8	No	1.2	1		Grade 1	Grade 1						Yes	1	No	24	No		No	24	No	24	No		No
22041	40	F	Completed	100	24	PTB+ve	124	10	Neg	Neg	16.9	3.7	No	0.7	1									No	24	No	24	No		No	24	No	24	No		No
22121	32	F	Completed	100	24	PTB-ve	70	8	Neg	Neg	20.1	2.1	No	0.4	1	Grade 2	Grade 2							Yes	0	No	24	No		No	24	No	24	No		No
22131	28	M	Default	100	8	PTB+ve	84	14	Neg	Neg	15.6	3.1	No	1.1	1		Grade 2	Grade 1						Yes	1	No	8	No		No	8	Yes	8	No		No
22141	31	F	Expired	70	2	PTB-ve	75	7	Pos	Neg	19.6	2.2	No	0.4	1	Grade 1		Grade 2						Yes	0	No	2	No		No	2	No	2	No		Yes	hepatitis, ? renal failure, ? sepsis
22151	55	F	Completed	100	24	PTB+ve	61	7	Neg	Neg	25.3	4.4	No	0.8	1									No	24	No	24	No		No	24	No	24	No		No
22171	57	M	Completed	90	24	PTB-ve	146	7	Pos	Neg	14.4	2.7	No	0.6	1	Grade 1			Grade 1					Yes	0	No	24	No		No	24	No	24	No		No
22191	36	M	Completed	100	24	PTB-ve	83	7	Neg	Neg	14.4	3.6	No	1	1									No	24	No	24	No		No	24	No	24	No		No
22201	40	M	Completed	80	24	PTB-ve	17	9	Neg	Neg	18.9	2	No	1.1	1							Grade 1		Yes	12	No	24	No		No	24	No	24	No		No
22231	30	F	Completed	100	24	PTB-ve	183	7	Neg	Neg	17.7	3.1	No	0.4	1									No	24	No	24	No		No	24	No	24	No		No
22251	27	F	Completed	100	24	PTB-ve	154	8	Neg	Neg	20.2	3.4	No	0.6	1									No	24	No	24	No		No	24	No	24	No		No
22281	27	F	Completed	60	24	PTB+ve	8	48	Neg	Neg	20.7	3.4	No	0.7	1		Grade 3	Grade 1	Grade 3					No	24	Yes	1	No		No	24	No	24	No		No
22291	29	M	Completed	100	24	PTB-ve	161	9	Neg	Neg	17.6	3.7	No	1	1									No	24	No	24	No		No	24	No	24	No		No
22311	24	M	Expired	80	8	PTB-ve	39	7	Neg	Neg	17.6	2.9	Yes	1	1						Grade 2			No	8	Yes	8	Yes	20	Yes	8	No	8	No		Yes	hepatic failure
22321	50	M	Completed	100	24	PTB-ve	49	9	Neg	Neg	15.6	3.5	No	0.8	1									No	24	No	24	No		No	24	No	24	No		No
22341	36	M	Completed	90	24	PTB-ve	74	10	Pos	Neg	14.7	2.3	No	0.6	1									No	24	No	24	No		No	24	No	24	No		No
22371	50	M	Expired	60	6	PTB-ve	70	35	Neg	Neg	15.7	2.9	Yes	0.8	1		Grade 2	Grade 1	Grade 3					Yes	2	Yes	1	Yes	10	Yes	6	No	6	No		Yes	hepatits
22381	40	F	Completed	100	24	PTB-ve	136	10	Neg	Neg	18.8	3.4	Yes	0.5	1				Grade 3					No	24	Yes	4	Yes	13	No	24	No	24	No		No
20011	22	F	Completed	80	24	L/node	42	29	Neg	Neg	17.6	4.3	No	0.7	2									No	24	No	24	No		No	24	No	24	No		No
20012	33	F	Completed	100	24	PTB+ve	171	29	Neg	Neg	22.7	4.7	No	0.9	2			Grade 1						Yes	2	No	24	No		No	24	No	24	No		No
20014	47	M	Default	80	12	L/node	60	22	Neg	Neg	19.2	4.3	No	0.9	2	Grade 1	Grade 1	Grade 3		Grade 1				Yes	0	Yes	2	No		No	12	Yes	12	No		No
20015	29	M	Completed	70	24	L/node	159	28	Neg	Neg	18.7	3.8	No	1	2									No	24	No	24	No		No	24	No	24	No		No
20016	20	F	Completed	70	24	PTB-ve	45	28	Neg	Neg	33.8	2.6	No	0.8	2	Grade 1				Grade 1				Yes	0	No	24	No		No	24	No	24	No		No
20017	49	M	Completed	80	24	L/node	89	30	Neg	Neg	17.8	3.4	Yes	0.8	2			Grade 2		Grade 1				Yes	6	Yes	2	Yes	15	No	24	No	24	No		No
20018	47	M	Completed	60	24	PTB+ve	70	27	Pos	Neg	14.6	3	No	0.9	2									No	24	No	24	No		No	24	No	24	No		No
20025	42	M	Completed	90	24	L/node	58	28	Neg	Neg	22.1	3.7	No	1.1	2	Grade 1								Yes	0	No	24	No		No	24	No	24	No		No
20027	45	F	Completed	90	24	PTB-ve	14	28	Neg	Neg	17.3	2.7	No	0.8	2		Grade 1							Yes	1	No	24	No		No	24	No	24	No		No
20028	52	F	Completed	100	24	L/node	168	30	Neg	Neg	20.8	4.5	No	0.7	2									No	24	No	24	No		No	24	No	24	No		No
20034	30	M	Default	60	4	PTB-ve	39	Not	Neg	Neg	13.2	2.8	No	0.7	2									No	4	No	4	No		No	4	Yes	4	No		No
20035	41	M	Completed	80	24	PTB-ve	32	26	Neg	Neg	18.3	2.4	No	1	2	Grade 1		Grade 1		Grade 1				Yes	0	No	24	No		No	24	No	24	No		No
20036	24	M	Completed	100	24	L/node	110	28	Pos	Neg	15.5	4	No	1.3	2									No	24	No	24	No		No	24	No	24	No		No
20037	49	F	Completed	100	24	PTB-ve	134	25	Neg	Neg	21.4	3.2	No	0.9	2					Grade 1				Yes	6	No	24	No		No	24	No	24	No		No
20038	20	M	Default	60	16	PTB-ve	100	27	Neg	Neg	18.5	3.7	No	1.1	2									No	16	No	16	No		No	16	Yes	16	No		No
20041	24	M	Expired	80	6	L/node	68	29	Neg	Neg	16.1	4.2	No	0.6	2		Grade 1	Grade 3						Yes	1	Yes	2	No		No	6	No	6	No		Yes	hepatitis
20043	56	M	Completed	80	24	PTB-ve	91	30	Neg	Neg	17.2	3.9	No	0.9	2	Grade 1								Yes	0	No	24	No		No	24	No	24	No		No
20045	43	M	Completed	90	24	L/node	40	26	Neg	Pos	19.7	3.7	No	1	2	Grade 2		Grade 1	Grade 2	Grade 1	Grade 1			Yes	0	No	24	No		No	24	No	24	No		No
20046	45	F	Default	90	4	PTB-ve	36	Not	Neg	Neg	16.4	3.2	No	0.6	2		Grade 2							Yes	1	No	4	No		No	4	Yes	4	No		No
20047	31	M	Default	80	4	PTB+ve	182	Not	Neg	Neg	27	3.8	No	0.8	2									No	4	No	4	No		No	4	Yes	4	No		No
20051	25	F	Completed	50	24	PTB+ve	31	23	Neg	Neg	12.9	1.8	No	2.6	2	Grade 1	Grade 1						Grade 1	Yes	0	No	24	No		No	24	No	24	No		No
20053	40	F	Completed	80	24	L/node	165	28	Neg	Neg	19.2	3.6	No	0.8	2	Grade 1	Grade 3	Grade 1				Grade 1		Yes	0	Yes	1	No		No	24	No	24	No		No
20056	35	F	Expired	80	1	PTB-ve	14	Not	Neg	Neg	18.5	2.5	No	1	2									No	1	No	1	No		Yes	1	No	1	Yes	sepsis	No
20057	47	M	Default	100	6	PTB-ve	32	32	Neg	Neg	18.1	2.8	No	1.1	2									No	6	No	6	No		No	6	Yes	6	No		No
20065	32	M	Default	80	16	PTB-ve	52	31	Neg	Neg	16.3	3.6	No	1.1	2	Grade 1				Grade 1				Yes	0	No	16	No		No	16	Yes	16	No		No
20067	35	M	Completed	100	24	PTB-ve	10	26	Neg	Neg	14.8	3.1	No	1	2			Grade 1						Yes	2	No	24	No		No	24	No	24	No		No
20073	40	M	Completed	90	24	PTB+ve	44	27	Neg	Neg	15.8	3.2	No	1	2	Grade 1								Yes	0	No	24	No		No	24	No	24	No		No
20077	65	M	Completed	100	24	PTB-ve	108	33	Neg	Neg	20.1	4.6	No	1.2	2									No	24	No	24	No		No	24	No	24	No		No
20081	48	M	Completed	70	24	L/node	48	45	Neg	Neg	15.8	2.7	No	0.8	2									No	24	No	24	No		No	24	No	24	No		No
20083	27	F	Completed	60	24	PTB-ve	193	29	Neg	Neg	14.3	2.9	No	0.7	2									No	24	No	24	No		No	24	No	24	No		No
20085	32	F	Completed	70	24	PTB+ve	77	37	Neg	Neg	17.1	3.3	No	0.9	2									No	24	No	24	No		No	24	No	24	No		No
20087	46	M	Default	50	4	PTB-ve	55	Not	Pos	Pos	20.7	3.6	Yes	1.2	2	Grade 2	Grade 2	Grade 1						Yes	0	Yes	1	Yes	10	No	4	Yes	4	No		No
20091	30	F	Completed	80	24	PTB+ve	54	27	Neg	Neg	19.6	3.9	No	0.3	2	Grade 1	Grade 1	Grade 1	Grade 1					Yes	0	No	24	No		No	24	No	24	No		No
20092	33	F	Completed	100	24	PTB-ve	154	28	Pos	Neg	21.5	2.2	No	0.4	2						Grade 1		Grade 1	Yes	8	No	24	No		No	24	No	24	No		No
20101	26	M	Completed	70	24	PTB+ve	112	28	Pos	Neg	18.6	3.4	No	1.2	2		Grade 2	Grade 1				Grade 1		Yes	1	No	24	No		No	24	No	24	No		No
20103	40	M	Completed	80	24	L/node	102	27	Neg	Neg	16	3.6	No	0.9	2	Grade 1								Yes	0	No	24	No		No	24	No	24	No		No
20104	39	M	Default	100	1	PTB-ve	155	Not	Neg	Neg	14.3	3	No	0.7	2		Grade 1							Yes	1	No	1	No		No	1	Yes	1	No		No
20105	41	M	Default	100	1	Pleural	87	Not	Neg	Neg	21.1	3.8	No	0.9	2	Grade 1								Yes	0	No	1	No		No	1	Yes	1	No		No
20107	35	M	Completed	60	24	PTB-ve	15	28	Neg	Neg	19.5	4.5	No	0.9	2									No	24	No	24	No		No	24	No	24	No		No
20108	35	F	Completed	100	24	PTB-ve	184	28	Neg	Neg	24.9	4.3	No	0.6	2				Grade 2					Yes	4	No	24	No		No	24	No	24	No		No
20111	40	F	Default	60	16	L/node	173	28	Neg	Neg	22.1	3.2	No	0.6	2									No	16	No	16	No		No	16	Yes	16	No		No
20112	32	F	Expired	100	20	L/node	65	24	Neg	Pos	13.6	4	No	0.6	2	Grade 2	Grade 4	Grade 2			Grade 2		Grade 1	Yes	0	Yes	1	Yes	21	Yes	20	No	20	No		Yes	hepatitis
20114	36	M	Completed	60	24	L/node	141	36	Neg	Neg	14.6	4	No	1.1	2		Grade 1	Grade 2	Grade 1					Yes	1	No	24	No		No	24	No	24	No		No
20115	30	M	Completed	60	24	PTB+ve	88	28	Neg	Neg	15.2	3.5	No	1.2	2									No	24	No	24	No		No	24	No	24	No		No
20117	35	M	Expired	60	1	PTB-ve	90	Not	Pos	Neg	22.4	3.4	No	1.1	2									No	1	No	1	No		Yes	1	No	1	Yes	PCP	No
20121	42	M	Completed	70	24	PTB+ve	19	29	Neg	Neg	23.9	3.9	No	1.2	2	Grade 1		Grade 1						Yes	0	No	24	No		No	24	No	24	No		No
20122	40	M	Completed	90	24	PTB+ve	116	26	Neg	Neg	18.7	2.4	No	1	2		Grade 1				Grade 1		Grade 1	Yes	1	No	24	No		No	24	No	24	No		No
20123	29	F	Completed	70	24	PTB-ve	39	29	Neg	Neg	15.4	3	No	0.7	2									No	24	No	24	No		No	24	No	24	No		No
20124	48	F	Default	80	12	PTB+ve	140	28	Neg	Neg	26.5	3.8	No	0.9	2									No	12	No	12	No		No	12	Yes	12	No		No
20132	24	F	Default	80	6	PTB-ve	59	28	Neg	Pos	24.3	3.5	No	1	2	Grade 2	Grade 2	Grade 1	Grade 2	Grade 3				Yes	0	Yes	6	No		No	6	Yes	6	No		No
20133	40	M	Completed	80	24	L/node	40	28	Neg	Neg	17.1	2.6	Yes	1.2	2		Grade 3	Grade 2	Grade 2	Grade 2	Grade 2	Grade 1		Yes	2	Yes	1	Yes	28	No	24	No	24	No		No
20134	38	F	Default	80	2	PTB-ve	184	Not	Neg	Neg	18.4	3.3	Yes	0.7	2	Grade 2	Grade 1	Grade 2						Yes	0	Yes	2	Yes	14	No	2	Yes	2	No		No
20153	28	F	Expired	90	6	PTB+ve	38	27	Pos	Neg	21.3	2	Yes	1.1	2			Grade 2	Grade 1	Grade 2				Yes	2	Yes	6	Yes	13	Yes	6	No	6	No		Yes	hepatitis, anemia
20154	45	M	Expired	60	1	PTB-ve	15	Not	Neg	Neg	21	4.6	No	1.2	2	Grade 1								Yes	0	No	1	No		Yes	1	No	1	Yes	sepsis	No
20157	33	M	Completed	60	24	PTB-ve	192	26	Neg	Neg	18.2	3	No	1	2									No	24	No	24	No		No	24	No	24	No		No
20161	37	F	Expired	70	1	PTB+ve	28	Not	Neg	Neg	13.9	3.7	No	0.8	2									No	1	No	1	No		Yes	1	No	1	Yes	crypt meningitis	No
20162	35	F	Completed	100	24	PTB-ve	74	32	Pos	Neg	19.4	3.7	No	0.7	2							Grade 1	Grade 2	Yes	12	No	24	No		No	24	No	24	No		No
20164	42	M	Completed	60	24	PTB-ve	75	30	Neg	Neg	17.3	4.7	No	1.1	2						Grade 1			Yes	8	No	24	No		No	24	No	24	No		No
20167	34	M	Expired	80	2	PTB-ve	184	Not	Neg	Neg	11.9	2.5	No	1	2			Grade 2						Yes	2	No	2	No		Yes	2	No	2	No		Yes	accident
20173	45	M	Completed	60	24	Pleural	100	28	Neg	Neg	17.8	3.2	No	0.9	2			Grade 1	Grade 1					Yes	2	No	24	No		No	24	No	24	No		No
20174	46	M	Completed	60	24	PTB-ve	81	29	Neg	Neg	17.8	4.2	No	1.2	2						Grade 1			Yes	8	No	24	No		No	24	No	24	No		No
20175	35	M	Expired	50	16	PTB-ve	71	28	Neg	Neg	18.4	1.9	Yes	0.9	2	Grade 2	Grade 3	Grade 2		Grade 2	Grade 2			Yes	0	Yes	1	Yes	26	Yes	16	No	16	Yes	sepsis	Yes	hepatitis
20177	28	M	Completed	100	24	PTB-ve	51	27	Neg	Neg	17.2	4	No	0.7	2		Grade 1	Grade 2						Yes	1	No	24	No		No	24	No	24	No		No
20182	21	M	Completed	90	24	PTB-ve	16	28	Neg	Neg	17.2	3.3	No	0.9	2	Grade 2	Grade 4	Grade 4						Yes	0	Yes	1	Yes	15	No	24	No	24	No		No
20183	43	M	Completed	90	24	PTB+ve	191	27	Neg	Neg	17.3	4.9	Yes	0.8	2		Grade 1							No	24	Yes	1	Yes	9	No	24	No	24	No		No
20184	33	M	Completed	60	24	PTB-ve	53	32	Neg	Neg	17.3	2.4	No	1	2		Grade 1		Grade 1		Grade 1			Yes	1	No	24	No		No	24	No	24	No		No
20191	36	M	Completed	60	24	PTB-ve	138	25	Neg	Neg	14.2	2.3	No	0.8	2			Grade 1						Yes	2	No	24	No		No	24	No	24	No		No
20192	36	M	Completed	100	24	PTB-ve	101	24	Neg	Neg	18.1	2.9	Yes	1.3	2	Grade 2	Grade 2			Grade 3	Grade 4	Grade 2	Grade 1	Yes	0	Yes	6	Yes	30	No	24	No	24	No		No
20193	35	F	Completed	90	24	PTB-ve	143	27	Pos	Neg	22	3	No	1.1	2	Grade 1		Grade 1	Grade 1			Grade 1		Yes	0	No	24	No		No	24	No	24	No		No
20194	26	F	Default	60	2	PTB-ve	51	Not	Neg	Neg	17.9	3.7	No	0.8	2									No	2	No	2	No		No	2	No	2	No		No
20197	59	M	Expired	100	1	PTB-ve	3	Not	Neg	Neg	19.4	2.4	No	2.3	2									No	1	No	1	No		Yes	1	No	1	Yes	PCP	No
20203	35	F	Completed	90	24	PTB+ve	46	38	Neg	Neg	20.2	3.1	Yes	1	2				Grade 1		Grade 2	Grade 1		No	4	Yes	8	Yes	15	No	24	No	24	No		No
20211	37	F	Completed	90	24	PTB-ve	98	56	Neg	Neg	19.5	2.3	No	0.7	2		Grade 2				Grade 1	Grade 1	Grade 1	Yes	1	No	24	No		No	24	No	24	No		No
20213	39	M	Completed	100	24	L/node	123	32	Neg	Neg	30	3.5	No	0.9	2				Grade 2	Grade 3				Yes	4	Yes	6	No		No	24	No	24	No		No
20217	33	M	Completed	60	24	PTB+ve	139	26	Neg	Neg	18.7	3	No	0.7	2				Grade 1	Grade 3				Yes	4	Yes	6	No		No	24	No	24	No		No
20223	27	M	Completed	90	24	L/node	128	32	Neg	Neg	19.1	3.3	No	1	2									No	24	No	24	No		No	24	No	24	No		No
20227	38	M	Completed	60	24	PTB-ve	54	25	Pos	Neg	17.4	1.9	No	0.6	2							Grade 1		Yes	12	No	24	No		No	24	No	24	No		No
20233	32	M	Completed	80	24	L/node	176	28	Neg	Neg	17.5	3.6	No	0.8	2									No	24	No	24	No		No	24	No	24	No		No
20235	33	M	Completed	60	24	PTB-ve	55	28	Neg	Neg	19.2	3.2	No	1	2									No	24	No	24	No		No	24	No	24	No		No
20242	34	M	Completed	80	24	PTB-ve	65	28	Neg	Neg	22.9	2.6	No	0.9	2									No	24	No	24	No		No	24	No	24	No		No
20252	38	F	Completed	100	24	PTB-ve	192	28	Neg	Neg	19.2	4.1	No	0.7	2			Grade 2		Grade 1	Grade 2	Grade 1		Yes	2	No	24	No		No	24	No	24	No		No
20257	45	M	Completed	90	24	PTB-ve	69	28	Neg	Neg	19.9	3	No	0.6	2	Grade 1								Yes	0	No	24	No		No	24	No	24	No		No
20301	39	M	Completed	80	24	L/node	132	24	Neg	Neg	16.8	3	No	1.8	2					Grade 1				Yes	6	No	24	No		No	24	No	24	No		No
20302	38	F	Default	90	6	PTB-ve	84	28	Neg	Neg	18.7	4.1	No	1	2				Grade 1					Yes	4	No	6	No		No	6	Yes	6	No		No
20304	39	M	Default	80	4	PTB-ve	46	28	Neg	Neg	15.3	3.4	No	1.4	2									No	4	No	4	No		No	4	Yes	4	No		No
20341	35	M	Completed	70	24	L/node	29	28	Neg	Neg	18.8	4.2	No	0.9	2									No	24	No	24	No		No	24	No	24	No		No
20342	30	M	Completed	90	24	PTB-ve	50	28	Neg	Neg	15.9	3.3	No	0.7	2									No	24	No	24	No		No	24	No	24	No		No
20347	55	F	Completed	90	24	PTB-ve	197	23	Neg	Neg	33.8	4.5	No	0.6	2									No	24	No	24	No		No	24	No	24	No		No
20351	24	M	Expired	90	16	L/node	122	29	Neg	Neg	18.5	4.2	No	0.7	2									No	16	No	16	No		Yes	16	No	16	Yes	sepsis	No
20352	30	F	Completed	80	24	PTB-ve	140	27	Neg	Neg	23.6	2.7	No	1.1	2									No	24	No	24	No		No	24	No	24	No		No
20384	40	F	Completed	90	24	Pleural	110	30	Neg	Neg	21.7	2.5	No	1.5	2		Grade 2	Grade 3						Yes	1	Yes	2	No		No	24	No	24	No		No
20447	28	F	Default	100	4	PTB-ve	128	25	Neg	Neg	18.7	3.3	No	0.6	2									No	4	No	4	No		No	4	Yes	4	No		No
20471	32	F	Completed	70	24	PTB-ve	70	28	Neg	Neg	18.3	3.6	No	0.7	2			Grade 1			Grade 1		Grade 1	Yes	2	No	24	No		No	24	No	24	No		No
20511	48	F	Expired	80	4	L/node	93	Not	Neg	Neg	17.7	3.3	No	0.6	2		Grade 1							Yes	1	No	4	No		Yes	4	No	4	Yes	crypt meningitis	No
20512	32	M	Completed	80	24	PTB-ve	21	28	Neg	Neg	17.7	2.4	No	1.2	2	Grade 1	Grade 1							Yes	0	No	24	No		No	24	No	24	No		No
20522	41	M	Completed	100	24	PTB+ve	100	28	Neg	Neg	19.6	3.7	No	1.4	2									No	24	No	24	No		No	24	No	24	No		No
20532	52	M	Completed	80	24	PTB+ve	41	28	Neg	Neg	15.2	2.8	No	1.2	2							Grade 1		Yes	12	No	24	No		No	24	No	24	No		No
20551	39	F	Completed	80	24	Pleural	75	29	Neg	Neg	23.2	4.6	No	0.8	2						Grade 2	Grade 1		Yes	8	No	24	No		No	24	No	24	No		No
20572	45	M	Completed	90	24	L/node	19	28	Neg	Neg	21	3.8	No	1	2						Grade 2			Yes	8	No	24	No		No	24	No	24	No		No
20582	60	M	Completed	70	24	PTB+ve	99	29	Neg	Neg	18.4	3.2	No	0.9	2			Grade 1						Yes	2	No	24	No		No	24	No	24	No		No
20592	43	F	Completed	90	24	L/node	139	26	Neg	Neg	19	4	No	0.9	2				Grade 1	Grade 1				Yes	4	No	24	No		No	24	No	24	No		No
20612	52	M	Completed	70	24	PTB-ve	19	38	Neg	Neg	20.4	3.2	No	1	2				Grade 1		Grade 1			Yes	4	No	24	No		No	24	No	24	No		No
20621	38	M	Completed	80	24	PTB-ve	46	28	Neg	Neg	15.4	3.5	No	1	2			Grade 2						Yes	2	No	24	No		No	24	No	24	No		No
20622	23	F	Completed	80	24	PTB-ve	84	24	Neg	Neg	22.6	5	No	0.7	2									No	24	No	24	No		No	24	No	24	No		No
20682	43	M	Completed	90	24	PTB-ve	57	29	Neg	Neg	20.2	3.8	No	0.9	2									No	24	No	24	No		No	24	No	24	No		No
20691	45	F	Expired	70	12	PTB-ve	35	28	Neg	Neg	14.6	2.8	No	0.6	2		Grade 1		Grade 1					Yes	1	No	12	No		Yes	12	No	12	Yes	PCP, pneumonia,sepsis	Yes	hepatitis
20692	30	F	Completed	90	24	PTB-ve	46	32	Neg	Neg	19.4	3.1	No	1.1	2				Grade 1					Yes	4	No	24	No		No	24	No	24	No		No
20701	40	F	Completed	90	24	PTB-ve	69	30	Neg	Neg	19.7	3.5	No	0.9	2		Grade 1	Grade 1	Grade 1					Yes	1	No	24	No		No	24	No	24	No		No
20702	45	M	Expired	80	4	PTB-ve	72	Not	Pos	Neg	17.3	3	No	1.7	2									No	4	No	4	No		Yes	4	No	4	Yes	sepsis	No
20761	35	F	Completed	100	24	L/node	48	32	Neg	Neg	17.6	3.1	No	0.6	2				Grade 1				Grade 1	Yes	4	No	24	No		No	24	No	24	No		No
20771	50	M	Completed	100	24	PTB-ve	38	28	Neg	Neg	20.5	3.9	No	0.9	2		Grade 2	Grade 1	Grade 1	Grade 1				Yes	1	No	24	No		No	24	No	24	No		No
20802	38	F	Completed	80	24	PTB-ve	87	33	Neg	Neg	16.4	3.1	No	1.2	2									No	24	No	24	No		No	24	No	24	No		No
20811	42	M	Completed	80	24	L/node	90	29	Neg	Neg	22.5	3.4	No	0.8	2	Grade 1	Grade 1		Grade 1					Yes	0	No	24	No		No	24	No	24	No		No
20822	26	F	Completed	80	24	PTB-ve	63	35	Neg	Neg	19.6	3.8	No	1.5	2				Grade 1		Grade 1			Yes	4	No	24	No		No	24	No	24	No		No
20832	28	M	Completed	80	24	PTB-ve	91	33	Neg	Neg	18.2	4.3	No	1.3	2									No	24	No	24	No		No	24	No	24	No		No
20841	41	M	Completed	100	24	PTB+ve	60	28	Neg	Neg	17.9	3.9	No	0.7	2			Grade 1				Grade 3		Yes	2	Yes	12	No		No	24	No	24	No		No
20842	20	M	Completed	90	24	PTB+ve	78	24	Neg	Neg	19.6	4.4	No	1.3	2						Grade 1			Yes	8	No	24	No		No	24	No	24	No		No
20861	26	M	Default	90	4	L/node	128	28	Pos	Neg	20	4.1	No	0.9	2									No	4	No	4	No		No	4	Yes	4	No		No
20862	28	M	Completed	70	24	PTB-ve	72	28	Neg	Neg	16.8	4.1	No	1.7	2				Grade 1					Yes	4	No	4	No		No	24	No	24	No		No
20872	38	F	Completed	80	24	PTB+ve	34	28	Neg	Neg	25.3	3.8	No	1.2	2							Grade 1		Yes	12	No	24	No		No	24	No	24	No		No
20961	23	F	Expired	80	16	PTB-ve	48	28	Neg	Neg	16.4	3.6	No	0.8	2		Grade 2	Grade 2				Grade 1		Yes	1	No	16	No		Yes	16	No	16	Yes	sepsis	Yes	AIDP, PTE
20971	57	F	Completed	100	24	PTB-ve	55	28	Neg	Neg	22.9	4	No	0.9	2			Grade 2				Grade 1		Yes	2	No	24	No		No	24	No	24	No		No
20981	28	M	Completed	100	24	L/node	70	28	Neg	Neg	19.7	4.2	No	0.8	2			Grade 1						Yes	2	No	24	No		No	24	No	24	No		No
20991	20	M	Completed	100	24	L/node	46	28	Pos	Neg	19.6	4.3	No	1	2	Grade 1			Grade 1					Yes	0	No	24	No		No	24	No	24	No		No
21031	32	F	Completed	100	24	L/node	143	28	Neg	Neg	16	2.8	No	0.6	2	Grade 1								Yes	0	No	24	No		No	24	No	24	No		No
21041	35	M	Expired	100	20	PTB-ve	131	33	Neg	Neg	19.6	4.5	No	1.2	2				Grade 1			Grade 1	Grade 1	Yes	4	No	20	No		Yes	20	No	20	Yes	sepsis	Yes	hepatitis
21061	29	M	Completed	90	24	Pleural	21	28	Neg	Neg	17.5	3.2	No	0.9	2									No	24	No	24	No		No	24	No	24	No		No
21131	28	F	Completed	100	24	Pleural	64	28	Neg	Neg	19.1	4	No	0.6	2									No	24	No	24	No		No	24	No	24	No		No
21151	28	F	Completed	100	24	PTB-ve	42	28	Neg	Neg	19.3	2.6	No	0.6	2							Grade 1	Grade 1	Yes	12	No	24	No		No	24	No	24	No		No
21201	28	M	Completed	100	24	PTB-ve	68	28	Neg	Neg	18.9	4.3	No	0.9	2				Grade 1	Grade 1	Grade 1			Yes	4	No	24	No		No	24	No	24	No		No
21251	39	M	Default	100	4	PTB-ve	10	Not	Neg	Neg	21	4.4	No	1	2	Grade 1	Grade 3	Grade 1						Yes	0	Yes	1	No		No	4	Yes	4	No		No
21261	34	F	Expired	90	1	PTB-ve	12	Not	Neg	Neg	15.8	2.8	No	0.5	2		Grade 1							Yes	1	No	1	No		Yes	1	No	1	No		Yes	cardiac: pulmonary HTN, severe MS
21271	30	F	Completed	70	24	PTB+ve	63	34	Neg	Neg	16	4.9	No	0.7	2									No	24	No	24	No		No	24	No	24	No		No
21301	18	F	Completed	70	24	L/node	98	26	Neg	Neg	15.4	2.7	No	0.8	2			Grade 3	Grade 1			Grade 1		Yes	4	Yes	2	No		No	24	No	24	No		No
21311	36	F	Completed	100	24	L/node	122	28	Neg	Neg	18.7	3	No	0.7	2							Grade 1		Yes	12	No	24	No		No	24	No	24	No		No
21321	45	F	Completed	100	24	PTB-ve	61	24	Neg	Neg	20.8	4.8	No	0.7	2									No	24	No	24	No		No	24	No	24	No		No
21361	28	F	Completed	100	24	L/node	104	35	Neg	Neg	18.4	4.2	No	0.9	2	Grade 1	Grade 4	Grade 1						Yes	0	Yes	1	Yes	15	No	24	No	24	No		No
21381	26	F	Expired	80	6	L/node	93	28	Neg	Neg	16.4	1.9	No	2.4	2									No	6	No	6	No		Yes	6	No	6	Yes	crypt meningitis	No
21431	45	F	Completed	90	24	PTB-ve	78	28	Neg	Neg	18.9	2.8	No	1	2									No	24	No	24	No		No	24	No	24	No		No
21441	28	M	Completed	100	24	L/node	31	28	Neg	Neg	17.4	3.8	No	1	2			Grade 1						Yes	2	No	24	No		No	24	No	24	No		No
21471	30	F	Completed	100	24	L/node	133	28	Neg	Neg	17.1	4.1	No	1.2	2							Grade 1		Yes	12	No	24	No		No	24	No	24	No		No
21531	45	F	Completed	100	24	L/node	55	32	Neg	Neg	17.5	3.4	No	1.4	2									No	24	No	24	No		No	24	No	24	No		No
21581	30	F	Completed	70	24	PTB-ve	62	28	Neg	Neg	19.4	3.6	No	1.1	2		Grade 1					Grade 1	Grade 1	Yes	1	No	24	No		No	24	No	24	No		No
21591	27	M	Completed	100	24	L/node	80	28	Neg	Neg	19.1	4.3	No	1	2			Grade 1						Yes	2	No	24	No		No	24	No	24	No		No
21651	28	M	Completed	100	24	L/node	128	27	Neg	Neg	17.8	3.5	No	1	2									No	24	No	24	No		No	24	No	24	No		No
21681	35	M	Completed	90	24	Psoas abscess	26	30	Neg	Neg	16.1	3.8	No	1	2						Grade 1	Grade 1		Yes	8	No	24	No		No	24	No	24	No		No
21711	24	F	Completed	100	24	L/node	43	28	Neg	Neg	19.5	3.9	No	1.1	2									No	24	No	24	No		No	24	No	24	No		No
21821	40	F	Completed	100	24	PTB-ve	182	28	Neg	Neg	19.1	4	No	1.2	2			Grade 1						Yes	2	No	24	No		No	24	No	24	No		No
21831	38	M	Expired	100	5	PTB+ve	21	32	Neg	Neg	17.5	3.5	No	1.3	2	Grade 1	Grade 1							Yes	0	No	5	No		Yes	5	No	5	No		Yes	sucide
21841	30	F	Expired	80	4	PTB-ve	90	Not	Neg	Neg	17.5	2.7	Yes	0.5	2			Grade 2	Grade 2					Yes	4	Yes	2	Yes	13	Yes	4	No	4	Yes	CNS Toxo	No
21851	48	M	Completed	90	24	PTB-ve	68	28	Neg	Neg	19.2	3.1	No	0.9	2	Grade 1	Grade 1	Grade 1			Grade 1			Yes	0	No	24	No		No	24	No	24	No		No
21871	30	F	Completed	100	24	PTB+ve	34	28	Neg	Neg	19.8	3.7	No	0.8	2									No	24	No	24	No		No	24	No	24	No		No
21881	50	F	Completed	100	24	PTB-ve	21	28	Neg	Neg	21.8	2.6	No	1.9	2									No	24	No	24	No		No	24	No	24	No		No
21951	37	F	Completed	100	24	L/node	105	29	Neg	Neg	19.7	3.1	No	0.9	2				Grade 1					Yes	4	No	24	No		No	24	No	24	No		No
21961	42	M	Completed	100	24	PTB-ve	156	26	Neg	Neg	15.8	2.6	No	0.9	2			Grade 1						Yes	2	No	24	No		No	24	No	24	No		No
22001	30	F	Completed	60	24	PTB-ve	122	28	Neg	Neg	14.2	2.2	No	0.9	2	Grade 1			Grade 1	Grade 1			Grade 2	Yes	0	No	24	No		No	24	No	24	No		No
22011	35	F	Completed	100	24	PTB-ve	39	31	Neg	Neg	17.6	4.2	No	1	2									No	24	No	24	No		No	24	No	24	No		No
22021	35	M	Completed	80	24	PTB+ve	128	28	Pos	Neg	16.5	3.6	No	0.9	2	Grade 1								Yes	0	No	24	No		No	24	No	24	No		No
22081	35	F	Completed	80	24	PTB-ve	55	30	Neg	Neg	14.4	2.6	No	0.6	2	Grade 1								Yes	0	No	24	No		No	24	No	24	No		No
22101	47	F	Completed	100	24	PTB+ve	107	28	Neg	Neg	19.5	2.8	No	0.8	2								Grade 2	Yes	24	No	24	No		No	24	No	24	No		No
20021	37	F	Completed	80	24	PTB+ve	124	56	Neg	Neg	20.4	3.4	No	0.4	3									No	24	No	24	No		No	24	No	24	No		No
20031	35	M	Completed	70	24	PTB+ve	36	56	Pos	Neg	16.2	2.9	Yes	0.9	3		Grade 2	Grade 2						Yes	1	Yes	2	Yes	30	No	24	No	24	No		No
20042	40	F	Completed	100	24	PTB+ve	83	60	Pos	Neg	19	4.3	No	1	3		Grade 2							Yes	1	No	24	No		No	24	No	24	No		No
20052	32	M	Completed	100	24	PTB+ve	12	61	Neg	Neg	17.8	2.5	No	1.4	3						Grade 1			Yes	8	No	24	No		No	24	No	24	No		No
20054	30	F	Completed	80	24	PTB-ve	56	54	Neg	Neg	17.5	3.4	No	1.1	3									No	24	No	24	No		No	24	No	24	No		No
20064	28	M	Default	50	16	PTB-ve	60	74	Neg	Neg	22.6	3.6	No	1.2	3		Grade 1	Grade 2	Grade 2		Grade 1			Yes	1	No	16	No		No	16	Yes	16	No		No
20066	50	F	Completed	90	24	Pleural	102	56	Neg	Neg	20.6	2.5	No	1	3									No	24	No	24	No		No	24	No	24	No		No
20068	30	F	Completed	50	24	PTB+ve	119	49	Neg	Neg	15.9	1.9	No	0.4	3									No	24	No	24	No		No	24	No	24	No		No
20071	53	F	Completed	70	24	L/node	71	58	Neg	Neg	17.8	2.6	No	0.6	3									No	24	No	24	No		No	24	No	24	No		No
20072	29	M	Expired	100	4	PTB-ve	89	Not	Neg	Neg	18.3	2.7	No	0.6	3			Grade 1						Yes	2	No	4	No		Yes	4	No	4	Yes	sepsis, pneumonia, PCP	No
20074	33	F	Default	90	4	PTB-ve	47	Not	Neg	Neg	16.7	1.9	No	0.7	3									No	4	No	4	No		No	4	Yes	4	No		No
20084	46	F	Default	50	4	PTB-ve	110	Not	Pos	Neg	15.8	2.4	No	1	3	Grade 1	Grade 2	Grade 1						Yes	0	No	4	No		No	4	Yes	4	No		No
20086	30	F	Completed	70	24	L/node	103	62	Neg	Neg	15.6	2.9	No	0.6	3		Grade 2							Yes	1	No	24	No		No	24	No	24	No		No
20094	22	F	Completed	80	24	PTB+ve	79	62	Neg	Neg	17.6	3.4	No	1	3		Grade 2	Grade 1	Grade 1					Yes	1	No	24	No		No	24	No	24	No		No
20102	51	M	Completed	100	24	PTB-ve	70	56	Neg	Neg	22.1	2.5	No	1	3									No	24	No	24	No		No	24	No	24	No		No
20131	56	M	Completed	90	24	PTB+ve	83	64	Neg	Neg	15.7	4.4	No	0.9	3									No	24	No	24	No		No	24	No	24	No		No
20141	40	M	Completed	60	24	L/node	10	48	Neg	Neg	16.1	4.2	No	1	3		Grade 4	Grade 3	Grade 1		Grade 1			Yes	4	Yes	1	Yes	10	No	24	No	25	No		No
20178	39	M	Completed	100	24	PTB-ve	63	55	Neg	Neg	18.4	3.4	No	1	3	Grade 1	Grade 1					Grade 1		Yes	0	No	24	No		No	24	No	24	No		No
20181	26	F	Completed	70	24	Pleural	48	58	Neg	Neg	17.1	3.1	Yes	0.5	3		Grade 2	Grade 3					Grade 2	Yes	1	Yes	2	Yes	14	No	24	No	24	No		No
20205	50	F	Completed	60	24	L/node	140	56	Neg	Neg	15.6	2.6	No	0.9	3	Grade 1								Yes	0	No	24	No		No	24	No	24	No		No
20212	30	F	Completed	100	24	PTB-ve	85	56	Neg	Neg	14.9	2.6	No	0.6	3	Grade 2					Grade 1	Grade 1		Yes	0	No	24	No		No	24	No	24	No		No
20215	25	M	Completed	60	24	PTB+ve	75	56	Neg	Neg	22	2.5	No	1	3				Grade 1					Yes	4	No	24	No		No	24	No	24	No		No
20222	36	M	Completed	100	24	PTB-ve	124	61	Neg	Neg	23.9	3.5	No	0.7	3			Grade 1		Grade 1			Grade 1	Yes	2	No	24	No		No	24	No	24	No		No
20231	25	M	Completed	70	24	PTB+ve	24	58	Neg	Neg	20	3.4	No	0.9	3									No	24	No	24	No		No	24	No	24	No		No
20232	28	F	Completed	50	24	PTB-ve	45	56	Pos	Neg	19.1	2.4	No	0.9	3									No	24	No	24	No		No	24	No	24	No		No
20237	35	M	Expired	60	1	PTB+ve	76	Not	Neg	Neg	18.5	2.5	No	0.4	3									No	1	No	1	No		Yes	1	No	1	Yes	sepsis	No
20247	60	M	Completed	90	24	PTB-ve	54	57	Neg	Neg	16.3	2.9	No	0.8	3	Grade 1								Yes	0	No	24	No		No	24	No	24	No		No
20261	52	M	Completed	80	24	Pleural	50	55	Neg	Neg	24.4	4.3	No	0.9	3									No	24	No	24	No		No	24	No	24	No		No
20262	30	F	Completed	100	24	PTB+ve	117	61	Neg	Neg	18.1	3.5	No	0.8	3	Grade 1								Yes	0	No	24	No		No	24	No	24	No		No
20272	28	F	Default	100	10	PTB-ve	85	52	Neg	Neg	18.9	3.1	No	0.7	3									No	10	No	10	No		No	10	Yes	10	No		No
20274	35	F	Expired	100	20	PTB-ve	30	56	Neg	Neg	15.1	4	No	0.8	3									No	20	No	20	No		Yes	20	No	20	Yes	crypt menin	No
20282	25	F	Expired	90	20	PTB-ve	65	56	Neg	Neg	19.8	3.2	No	0.7	3							Grade 1		Yes	12	No	20	No		Yes	20	No	20	Yes	sepsis	No
20284	35	F	Completed	90	24	PTB-ve	50	56	Neg	Neg	14.8	3.1	No	1.1	3	Grade 2	Grade 1							Yes	0	No	24	No		No	24	No	24	No		No
20287	39	M	Completed	100	24	PTB-ve	100	56	Neg	Neg	19	2.9	No	0.9	3	Grade 1	Grade 4					Grade 1		Yes	0	Yes	1	Yes	16	No	24	No	24	No		No
20292	35	M	Completed	100	24	PTB-ve	61	52	Pos	Neg	17.8	3.9	No	0.8	3	Grade 1								Yes	0	No	24	No		No	24	No	24	No		No
20294	33	F	Completed	80	24	PTB+ve	56	56	Neg	Neg	13.7	3.1	No	1	3							Grade 1		Yes	12	No	24	No		No	24	No	24	No		No
20344	33	F	Completed	90	24	PTB-ve	105	62	Neg	Neg	19.4	3.9	No	1.2	3									No	24	No	24	No		No	24	No	24	No		No
20371	28	F	Completed	60	24	PTB-ve	33	69	Neg	Neg	13.1	4.3	No	0.9	3							Grade 1	Grade 2	Yes	12	No	24	No		No	24	No	24	No		No
20372	27	F	Completed	60	24	PTB-ve	79	55	Neg	Neg	20.9	3.6	No	1	3	Grade 1								Yes	0	No	24	No		No	24	No	24	No		No
20374	30	F	Completed	100	24	PTB-ve	112	55	Neg	Neg	19.2	3.7	No	1	3		Grade 1	Grade 2						Yes	1	No	24	No		No	24	No	24	No		No
20377	51	M	Expired	100	4	PTB-ve	29	Not	Neg	Neg	18.4	4.3	No	0.7	3		Grade 2	Grade 2						Yes	1	No	4	No		Yes	4	No	4	No		Yes	hepatitis,? Acute renal failure
20381	58	F	Completed	70	24	Pleural	151	58	Neg	Neg	18.8	2.9	No	0.6	3			Grade 3				Grade 2		Yes	12	Yes	2	Yes	14	No	24	No	24	No		No
20404	30	F	Completed	90	24	PTB-ve	113	60	Neg	Neg	14.1	3	No	0.7	3	Grade 1	Grade 1	Grade 3						Yes	0	Yes	2	No		No	24	No	24	No		No
20411	30	F	Completed	100	24	L/node	75	58	Neg	Neg	17.1	2.9	No	0.9	3									No	24	No	24	No		No	24	No	24	No		No
20412	36	F	Expired	100	20	PTB-ve	37	54	Neg	Neg	15.2	2.7	No	1.1	3									No	20	No	20	No		Yes	20	No	20	Yes	sepsis, pneumonia, PCP	No
20437	41	M	Default	90	4	PTB-ve	113	Not	Neg	Neg	16.7	3.2	No	0.9	3									No	4	No	4	No		No	4	Yes	4	No		No
20441	32	F	Completed	100	24	L/node	77	57	Neg	Neg	22.1	3.9	No	1.1	3									No	24	No	24	No		No	24	No	24	No		No
20442	36	M	Completed	80	24	PTB-ve	87	60	Neg	Neg	20.6	3.3	No	0.7	3									No	24	No	24	No		No	24	No	24	No		No
20444	33	M	Completed	80	24	Pleural	130	56	Neg	Neg	23.3	4	No	1	3									No	24	No	24	No		No	24	No	24	No		No
20461	29	F	Completed	100	24	PTB+ve	108	60	Pos	Neg	14.5	3.4	No	0.9	3									No	24	No	24	No		No	24	No	24	No		No
20462	30	F	Default	80	2	PTB-ve	56	Not	Neg	Neg	18.4	3.9	No	0.6	3			Grade 1						Yes	2	No	2	No		No	2	Yes	2	No		No
20474	57	M	Completed	60	24	PTB-ve	74	53	Neg	Neg	19.5	3.2	No	0.8	3		Grade 2	Grade 2					Grade 1	Yes	1	No	24	No		No	24	No	24	No		No
20501	35	F	Completed	70	24	PTB-ve	50	58	Pos	Neg	14.8	1.6	No	0.8	3		Grade 1							Yes	1	No	24	No		No	24	No	24	No		No
20504	38	F	Completed	70	24	PTB+ve	39	58	Neg	Neg	12.5	2.8	No	0.5	3									No	24	No	24	No		No	24	No	24	No		No
20521	49	M	Completed	90	24	L/node	71	56	Neg	Neg	20.9	4.6	No	1.6	3							Grade 1		Yes	12	No	24	No		No	24	No	24	No		No
20524	45	F	Expired	80	6	PTB+ve	8	Not	Neg	Neg	18.5	3.6	No	0.7	3		Grade 2							Yes	1	No	6	No		Yes	6	No	6	Yes	sepsis	Yes	hepatitis
20531	65	F	Completed	100	24	L/node	72	59	Neg	Neg	21.6	3.9	No	1.4	3									No	24	No	24	No		No	24	No	24	No		No
20541	31	M	Expired	70	3	PTB+ve	103	Not	Neg	Neg	19.1	3.8	No	0.7	3			Grade 2						Yes	2	No	3	No		Yes	3	No	3	Yes	sepsis	No
20552	23	F	Completed	80	24	PTB+ve	135	55	Neg	Neg	20	3.1	No	0.8	3	Grade 1	Grade 2	Grade 1	Grade 2					Yes	0	No	24	No		No	24	No	24	No		No
20562	25	F	Completed	80	24	PTB+ve	159	56	Neg	Neg	21.2	4	No	1.1	3									No	24	No	24	No		No	24	No	24	No		No
20601	42	F	Expired	70	2	PTB-ve	44	Not	Neg	Neg	19.5	3.3	No	0.8	3									No	2	No	2	No		Yes	2	No	2	Yes	PCP, pneumonia	No
20631	30	M	Completed	80	24	PTB+ve	103	56	Neg	Neg	15.2	3.2	No	1.4	3									No	24	No	24	No		No	24	No	24	No		No
20651	39	F	Completed	70	24	PTB-ve	38	55	Pos	Neg	14.1	3.1	No	1	3				Grade 1		Grade 2	Grade 2		Yes	4	No	24	No		No	24	No	24	No		No
20652	24	F	Expired	70	20	PTB-ve	28	56	Neg	Neg	15.4	3.3	No	1.1	3	Grade 1								Yes	0	No	20	No		Yes	20	No	20	Yes	CNS Toxo, PCNS lymphoma	No
20661	30	F	Completed	80	24	PTB-ve	92	56	Neg	Neg	19.9	2.7	No	0.4	3						Grade 1			Yes	8	No	24	No		No	24	No	24	No		No
20662	20	F	Completed	80	24	L/node	163	59	Neg	Neg	15.8	3.4	No	0.9	3			Grade 1	Grade 2	Grade 2		Grade 1	Grade 3	Yes	2	Yes	24	No		No	24	No	24	No		No
20671	72	M	Completed	80	24	PTB+ve	74	56	Neg	Neg	16.3	3.9	No	0.9	3				Grade 1					Yes	4	No	24	No		No	24	No	24	No		No
20672	27	F	Completed	70	24	PTB+ve	155	60	Neg	Neg	21.9	2.6	No	0.9	3		Grade 2							Yes	1	No	24	No		No	24	No	24	No		No
20721	27	F	Completed	70	24	L/node	76	56	Neg	Neg	17.4	2.7	No	1.1	3	Grade 1	Grade 3							Yes	0	Yes	1	No		No	24	No	24	No		No
20722	38	M	Completed	90	24	PTB+ve	82	62	Neg	Neg	17.4	4.3	No	0.9	3									No	24	No	24	No		No	24	No	24	No		No
20751	43	M	Completed	90	24	PTB-ve	75	55	Neg	Neg	21.3	3	No	1	3						Grade 1			Yes	8	No	24	No		No	24	No	24	No		No
20752	60	F	Completed	80	24	PTB+ve	113	52	Neg	Neg	20.2	3.4	No	1	3			Grade 1						Yes	2	No	24	No		No	24	No	24	No		No
20762	38	M	Completed	80	24	PTB-ve	15	60	Neg	Neg	16.2	4	No	1.3	3				Grade 1					Yes	4	No	24	No		No	24	No	24	No		No
20772	35	M	Completed	80	24	PTB-ve	16	56	Neg	Neg	22.1	3.9	Yes	0.9	3		Grade 4							No	24	Yes	1	Yes	10	No	24	No	24	No		No
20781	23	M	Completed	100	24	PTB+ve	134	56	Neg	Neg	17.5	3.2	No	0.9	3				Grade 1					Yes	4	No	24	No		No	24	No	24	No		No
20782	58	M	Expired	100	2	PTB-ve	25	Not	Neg	Neg	13.2	3.6	No	1.1	3									No	2	No	2	No		Yes	2	No	2	Yes	sepsis, pneumonia, PCP	No
20791	24	F	Completed	100	24	PTB-ve	117	50	Neg	Neg	16	2.1	No	0.6	3									No	24	No	24	No		No	24	No	24	No		No
20792	36	F	Completed	80	24	PTB-ve	135	53	Neg	Neg	20.8	3	No	0.8	3									No	24	No	24	No		No	24	No	24	No		No
20812	40	M	Completed	80	24	PTB+ve	62	57	Neg	Neg	16.4	3.1	No	1	3									No	24	No	24	No		No	24	No	24	No		No
20821	51	M	Completed	100	24	PTB-ve	26	56	Neg	Neg	25	4.6	No	0.9	3				Grade 1					Yes	4	No	24	No		No	24	No	24	No		No
20851	27	M	Completed	100	24	Pleural	78	56	Neg	Neg	17.1	4.3	No	0.8	3		Grade 1	Grade 1	Grade 1			Grade 1	Grade 2	Yes	1	No	24	No		No	24	No	24	No		No
20852	34	M	Completed	90	24	PTB+ve	106	56	Neg	Neg	18.7	4	No	0.8	3		Grade 1							Yes	1	No	24	No		No	24	No	24	No		No
20881	22	M	Completed	100	24	PTB-ve	138	49	Neg	Neg	20.1	4.5	No	0.7	3									No	24	No	24	No		No	24	No	24	No		No
20882	34	F	Completed	80	24	PTB+ve	153	58	Neg	Neg	18.8	3.8	No	1	3	Grade 1								Yes	0	No	24	No		No	24	No	24	No		No
20921	28	F	Completed	100	24	PTB-ve	122	56	Neg	Neg	17.9	1.5	No	1	3		Grade 2				Grade 1			Yes	1	No	24	No		No	24	No	24	No		No
20941	28	F	Completed	100	24	L/node	135	56	Neg	Neg	17.7	4.3	No	0.8	3									No	24	No	24	No		No	24	No	24	No		No
20972	24	F	Default	80	16	PTB+ve	22	50	Neg	Neg	12.6	3	No	0.9	3		Grade 2							Yes	1	No	16	No		No	16	Yes	16	No		No
20982	40	F	Completed	80	24	PTB-ve	80	59	Neg	Neg	19.2	3.2	Yes	0.6	3						Grade 1	Grade 2		Yes	1	Yes	12	Yes	21	No	24	No	24	No		No
20992	37	M	Completed	90	24	PTB-ve	150	56	Neg	Neg	23.5	3.4	No	1.1	3		Grade 1		Grade 1					Yes	1	No	24	No		No	24	No	24	No		No
21021	26	M	Completed	70	24	L/node	109	57	Neg	Neg	19.8	2.4	No	0.9	3	Grade 1	Grade 1	Grade 2	Grade 1			Grade 1		Yes	0	No	24	No		No	24	No	24	No		No
21071	32	M	Completed	80	24	PTB-ve	55	56	Pos	Neg	17.6	2.8	No	1.4	3	Grade 1	Grade 2	Grade 2						Yes	0	No	24	No		No	24	No	24	No		No
21081	38	F	Completed	100	24	L/node	86	55	Neg	Neg	19.8	4.3	No	1	3									No	24	No	24	No		No	24	No	24	No		No
21101	30	F	Completed	100	24	PTB+ve	28	59	Neg	Neg	21.7	4.4	No	1.7	3	Grade 1	Grade 1							Yes	0	No	24	No		No	24	No	24	No		No
21121	26	F	Completed	100	24	L/node	106	54	Neg	Neg	16.7	4.4	No	0.7	3									No	24	No	24	No		No	24	No	24	No		No
21132	32	M	Completed	90	24	PTB+ve	34	56	Neg	Neg	20.3	1.9	No	0.9	3		Grade 1							Yes	1	No	24	No		No	24	No	24	No		No
21142	32	M	Completed	90	24	PTB-ve	55	58	Neg	Neg	16.5	2.6	No	1.5	3									No	24	No	24	No		No	24	No	24	No		No
21152	26	M	Completed	100	24	PTB-ve	39	51	Neg	Neg	15.1	2.4	No	0.5	3	Grade 1		Grade 1			Grade 1	Grade 1		Yes	0	No	24	No		No	24	No	24	No		No
21161	34	M	Completed	100	24	Peritonitis	28	56	Neg	Neg	16.9	3	No	0.9	3									No	24	No	24	No		No	24	No	24	No		No
21172	35	M	Completed	100	24	PTB-ve	59	Not	Neg	Neg	23.3	3.3	No	0.7	3									No	24	No	24	No		No	4	No	4	No		No
21211	32	F	Completed	100	24	PTB-ve	38	56	Neg	Neg	18.8	2.8	No	0.7	3		Grade 3	Grade 2						Yes	2	Yes	1	No		No	24	No	24	No		No
21221	38	M	Expired	100	8	Pleural	50	Not	Neg	Neg	27.6	3.1	No	0.9	3		Grade 3							Yes	1	No	8	No		Yes	8	No	8	No		Yes	hepatitis
21231	28	F	Completed	100	24	PTB-ve	57	57	Neg	Neg	17	3.2	No	0.7	3						Grade 1			Yes	8	No	24	No		No	24	No	24	No		No
21241	35	F	Completed	100	24	PTB-ve	48	55	Neg	Neg	17.7	4.3	No	0.8	3								Grade 1	Yes	24	No	24	No		No	24	No	24	No		No
21242	32	F	Completed	90	24	L/node	25	56	Neg	Neg	17.6	3.5	No	0.6	3									No	24	No	24	No		No	24	No	24	No		No
21262	25	M	Completed	90	24	L/node	144	57	Neg	Neg	18.6	4.5	No	0.8	3									No	24	No	24	No		No	24	No	24	No		No
21281	27	F	Completed	100	24	L/node	98	56	Neg	Neg	20.7	3.8	No	1.1	3									No	24	No	24	No		No	24	No	24	No		No
21291	25	F	Completed	100	24	PTB-ve	96	58	Neg	Neg	18.9	3.8	No	0.6	3		Grade 3							No	24	Yes	1	No		No	24	No	24	No		No
21292	35	F	Completed	90	24	PTB-ve	34	62	Neg	Neg	16.3	3.1	No	0.6	3									No	24	No	24	No		No	24	No	24	No		No
21322	22	M	Completed	90	24	PTB+ve	72	57	Neg	Neg	21.6	2.8	No	0.9	3									No	24	No	24	No		No	24	No	24	No		No
21341	40	F	Completed	100	24	PTB-ve	100	59	Neg	Neg	24.1	4.8	No	0.7	3									No	24	No	24	No		No	24	No	24	No		No
21351	40	F	Expired	80	20	Pleural	103	56	Neg	Neg	17	3.2	No	0.9	3		Grade 2					Grade 1		Yes	1	No	20	No		Yes	20	No	20	Yes	sepsis	Yes	hepatitis
21372	35	M	Default	90	4	PTB-ve	135	Not	Neg	Neg	21.6	3.3	No	0.6	3	Grade 2	Grade 3	Grade 1						Yes	0	Yes	1	No		No	4	Yes	4	No		No
21382	26	M	Default	80	1	PTB-ve	182	Not	Neg	Neg	18.5	2.8	No	0.7	3									No	1	No	1	No		No	1	Yes	1	No		No
21402	26	F	Completed	90	24	PTB+ve	74	62	Neg	Neg	18.5	3.5	No	0.6	3									No	24	No	24	No		No	24	No	24	No		No
21411	28	F	Completed	100	24	PTB-ve	107	56	Neg	Neg	19.4	3.3	No	0.6	3	Grade 1								Yes	0	No	24	No		No	24	No	24	No		No
21412	35	F	Default	100	8	PTB-ve	52	62	Neg	Neg	18.5	4.5	No	1.6	3									No	8	No	8	No		No	8	Yes	8	No		No
21451	40	F	Completed	100	24	Pleural	73	56	Neg	Neg	18.8	3.5	No	1.1	3							Grade 1		Yes	12	No	24	No		No	24	No	24	No		No
21472	42	M	Completed	100	24	PTB-ve	130	62	Neg	Neg	27	3.6	No	0.9	3		Grade 1		Grade 1		Grade 1			Yes	1	No	24	No		No	24	No	24	No		No
21481	23	F	Completed	90	24	PTB-ve	91	62	Neg	Neg	18.1	3.8	No	1	3								Grade 1	Yes	24	No	24	No		No	24	No	24	No		No
21492	42	F	Completed	90	24	PTB-ve	134	57	Neg	Neg	14.7	2.4	No	0.6	3									No	24	No	24	No		No	24	No	24	No		No
21501	56	M	Completed	100	24	PTB+ve	109	56	Neg	Neg	19.8	3.5	No	1.1	3	Grade 1	Grade 1	Grade 1						Yes	0	No	24	No		No	24	No	24	No		No
21502	38	M	Default	60	8	PTB-ve	74	60	Neg	Neg	17.3	2.9	No	0.9	3									No	8	No	8	No		No	8	Yes	8	No		No
21511	30	M	Default	60	1	PTB+ve	90	Not	Neg	Neg	25.5	2.6	No	0.6	3	Grade 1								Yes	0	No	1	No		No	1	Yes	1	No		No
21512	39	M	Completed	90	24	PTB-ve	38	62	Neg	Neg	17.8	3.1	No	0.7	3									No	24	No	24	No		No	24	No	24	No		No
21541	38	M	Completed	90	24	PTB+ve	16	56	Neg	Neg	24.7	3.6	No	0.8	3	Grade 1								Yes	0	No	24	No		No	24	No	24	No		No
21542	30	F	Completed	90	24	PTB+ve	115	58	Neg	Neg	17.3	2.3	No	0.7	3		Grade 1	Grade 3					Grade 2	Yes	1	Yes	2	No		No	24	No	24	No		No
21551	24	F	Completed	70	24	PTB-ve	31	60	Neg	Neg	13.9	2.6	No	1	3		Grade 3					Grade 2		Yes	12	Yes	2	Yes	30	No	24	No	24	No		No
21561	28	F	Completed	100	24	L/node	84	55	Neg	Neg	20.7	3.3	No	0.7	3		Grade 2	Grade 1	Grade 1		Grade 1			Yes	1	No	24	No		No	24	No	24	No		No
21592	35	F	Completed	90	24	PTB+ve	81	60	Neg	Neg	17.7	2.8	No	0.5	3		Grade 1					Grade 1		Yes	1	No	24	No		No	24	No	24	No		No
21601	40	F	Expired	100	20	PTB-ve	75	56	Neg	Neg	24.7	3.3	No	0.8	3	Grade 2	Grade 2	Grade 2	Grade 1		Grade 1	Grade 1		Yes	0	No	20	No		Yes	20	No	20	No		Yes	hepatitis
21621	34	F	Completed	80	24	PTB-ve	139	63	Neg	Neg	21.5	3.8	No	1	3		Grade 1							Yes	1	No	24	No		No	24	No	24	No		No
21631	30	F	Completed	100	24	L/node	132	56	Neg	Neg	20.4	4.1	No	0.9	3									No	24	No	24	No		No	24	No	24	No		No
21641	24	M	Completed	100	24	PTB-ve	98	57	Neg	Neg	17	3.7	No	0.9	3		Grade 1	Grade 1	Grade 1		Grade 1	Grade 1		Yes	1	No	24	No		No	24	No	24	No		No
21701	25	F	Completed	100	24	L/node	145	56	Pos	Neg	24.7	4.7	No	0.8	3									No	24	No	24	No		No	24	No	24	No		No
21731	45	F	Completed	80	24	PTB+ve	62	56	Neg	Neg	24.2	4	No	1	3									No	24	No	24	No		No	24	No	24	No		No
21771	43	M	Completed	100	24	L/node	103	48	Neg	Neg	17.2	3.9	No	1.1	3									No	24	No	24	No		No	24	No	24	No		No
21801	45	F	Completed	80	24	PTB-ve	96	60	Neg	Neg	16.7	3.5	Yes	0.8	3		Grade 4	Grade 2						Yes	2	Yes	1	Yes	15	No	24	No	24	No		No
21861	43	M	Completed	100	24	PTB+ve	49	58	Neg	Neg	20.2	3.6	No	0.6	3		Grade 1						Grade 1	Yes	1	No	24	No		No	24	No	24	No		No
21911	35	F	Completed	100	24	PTB-ve	157	55	Neg	Neg	20.1	1.8	Yes	1	3	Grade 2	Grade 1	Grade 2	Grade 1					Yes	0	Yes	2	Yes	14	No	24	No	24	No		No
21921	27	F	Completed	100	24	PTB-ve	101	56	Neg	Neg	20.4	2.2	No	0.7	3									No	24	No	24	No		No	24	No	24	No		No
21931	30	M	Completed	100	24	Pleural	159	56	Neg	Neg	18.5	4	No	1.2	3									No	24	No	24	No		No	24	No	24	No		No
21941	25	F	Expired	100	5	L/node	151	Not	Neg	Neg	19	3.8	No	1.1	3				Grade 3					No	5	Yes	4	Yes	10	Yes	5	No	5	Yes	crypt menin	Yes	hepatitis
22051	25	F	Default	70	2	PTB-ve	56	Not	Neg	Neg	14.8	2.7	No	0.6	3		Grade 3							No	2	Yes	1	Yes	8	No	2	Yes	2	No		No
22061	25	F	Completed	100	24	PTB-ve	147	56	Neg	Neg	13.9	2.8	No	0.9	3		Grade 1				Grade 1			Yes	1	No	24	No		No	24	No	24	No		No
22071	30	F	Completed	100	24	L/node	96	56	Neg	Neg	16	4.1	No	0.8	3			Grade 3				Grade 1	Grade 1	Yes	12	Yes	2	Yes	13	No	24	No	24	No		No
22091	33	M	Completed	100	24	L/node	75	54	Neg	Neg	17	3.6	No	0.4	3									No	24	No	24	No		No	24	No	24	No		No
22111	38	M	Expired	90	2	PTB+ve	78	Not	Pos	Neg	20.3	2.5	No	1.4	3			Grade 2						Yes	2	No	2	No		Yes	2	No	2	Yes	sepsis, pneumonia	Yes	hepatitis
22161	20	F	Completed	100	24	PTB+ve	145	48	Neg	Neg	16.8	3.1	No	0.6	3									No	24	No	24	No		No	24	No	24	No		No
22181	34	M	Default	100	10	PTB+ve	24	56	Neg	Neg	21.1	3.6	No	0.8	3									No	10	No	10	No		No	10	Yes	10	No		No
22211	35	M	Completed	100	24	PTB-ve	131	56	Neg	Neg	15.9	3.4	No	0.6	3									No	24	No	24	No		No	24	No	24	No		No
22261	35	F	Completed	100	24	PTB-ve	47	56	Neg	Neg	17.1	3.2	No	0.6	3	Grade 2	Grade 3							Yes	0	Yes	1	Yes	13	No	24	No	24	No		No
22301	25	M	Completed	100	24	Pleural	60	57	Neg	Neg	16.8	3.9	No	0.6	3									No	24	No	24	No		No	24	No	24	No		No
22331	28	M	Default	80	1	PTB-ve	110	Not	Neg	Neg	17.4	2.6	No	0.3	3									No	1	No	1	No		No	1	No	1	No		No
22351	35	F	Completed	80	24	PTB+ve	18	56	Neg	Neg	12.1	3.1	No	0.6	3									No	24	No	24	No		No	24	No	24	No		No
22361	21	F	Completed	100	24	L/node	139	56	Neg	Neg	19.7	3.5	No	0.4	3									No	24	No	24	No		No	24	No	24	No		No

## Sheet: Key
PID	Participant Identification Number
Age	Age in years as told by the patients
Sex	M= Male, F= Female
Outcome24 wk	What was the outcome at the end of the 24 weeks of the study? Default, Study Completed, Expired
Karnofsky	Karnofsky score at enrolment
Last 24 wk	How long was the participant followed before the outcome at 24 week of the study recorded?
TB type	Type of Tuberculosis
CD4-0	Absolute CD4 count at study enrolment
Days ART	Number of days of TB therapy before antiretroviral therapy was started
HBsAg	Hepatitis B surface Antigen
HCV Ab	Hepatitis C virus antibody
BMI	Body Mass Index
Albumin	Serum albumin value in grams per deciliter
Jaundice	Did jaundice occur at any one time during the 24 weeks of follow up?
Creat-0	Serum creatinine value, given in mg/dL, at study enrolment
Random wk	Study randomization week, 1= week one, 2= week four, 3= week eight
Wk 0	Graded hepatotoxicity events at enrolment according to the DAIDS AE Grading
Wk 1	Graded hepatotoxicity events at week one of the study according to the DAIDS AE Grading
Wk 2	Graded hepatotoxicity events at week two of the study according to the DAIDS AE Grading
Wk 4	Graded hepatotoxicity events at week four of the study according to the DAIDS AE Grading
Wk 6	Graded hepatotoxicity events at week six of the study according to the DAIDS AE Grading
Wk 8	Graded hepatotoxicity events at week eight of the study according to the DAIDS AE Grading
Wk 12	Graded hepatotoxicity events at week 12 of the study according to the DAIDS AE Grading
Wk 24	Graded hepatotoxicity events at week 24 of the study according to the DAIDS AE Grading
Grade 1/2	Any hepatotoxicity event either Grade 1 or 2 during the 24 weeks of the study according to the DAIDS AE Grading
Grade 1/2 wk	Study week at which time either Grade 1 or 2 hepatotoxicity event occurred according to the DAIDS AE Grading
Grade 3	Any hepatotoxicity event Gradeed 3 or above during the 24 weeks of the study according to the DAIDS AE Grading
Grade 3 wk	Study week at which time either Grade 3 or above hepatotoxicity event occurred according to the DAIDS AE Grading
TB d/c (Y/N)	Was TB therapy discontinued because of the hepatotoxicity event? Y= Yes, N= No
Days TB d/c?	For how many days was TB therapy discontinued because of the hepatotoxicity event?
Expired	Did the patient expire within the 24 weeks of the study?
Exp wk	At what study week within the 24 weeks did the patient expire?
Default	Did the patient default from follow up within the 24 weeks of the study?
Def wk	At what study week within the 24 weeks did the patient default?
ADI	Any AIDS defining illness (ADI) during the 24 weeks of follow up?
Type ADI	Define the ADI
NAE	Non AIDS defining events (NAE) during the 24 weeks of the study follow up
Type NAE	Define the event
